# Supplementary material for: Genome-wide methylation and transcriptome of blood neutrophils reveal the roles of DNA methylation in affecting transcription of protein-coding genes and miRNAs in E. coli-infected mastitis cows
Source: BMC Genomics. 2020 Jan 30;21:102. doi: 10.1186/s12864-020-6526-z (PMC6993440; doi:10.1186/s12864-020-6526-z)
Supplement: Supplementary file 1 — Additional file 1: Table S1. Summary of the differentially methylated genes in the two libraries. A total of 494 DMRs including 61 up-methylated genes and 433 down-methylated genes were identified in the healthy and mastitic groups. Table S2. Summary of the differentially methylated genes harboring in the QTLs associated with clinical mastitis, somatic cell count and somatic. Table S3. Summary of the differentially methylated miRNAs in the two libraries. A total of 26 differentially methylated miRNAs including 8 up-methylated miRNAs and 18 down-methylated miRNAs were identified in the healthy and mastitic groups. Table S4. Summary of the differentially expressed genes in the two groups. A total of 1339 DEGs including 1094 up-regulated genes and 245 down-regulated genes were identified in the healthy and mastitic groups. Table S5. Summary of differentially methylated and expressed genes in the RRBS and RNA-seq sequencing. Table S6. The primers used for BSP and qPCR. [file 12864_2020_6526_MOESM1_ESM.xlsx]

## Sheet: Table S1
Table S1 Summary of the differentially methylated genes in the two libraries. A total of 494 DMRs including 61 up-methylated genes and 433 down-methylated genes were identified in the healthy and mastitic groups.
Chr	Start	End	Gene symbol	Annotation	Gene_Info1	Gene_Info2	MC methylation ratio	HC methylation ratio	Log2(fold_change)(MC/HC)	Up-Down-Regulation	P value
chr17	52975322	52979815	AACS	acetoacetyl-CoA synthetase [Source:HGNC Symbol;Acc:HGNC:21298]	intron	last	0.176667	1.59333	-3.16993	hypomethylation	0.041015
chr17	52993401	52997703	AACS	acetoacetyl-CoA synthetase [Source:HGNC Symbol;Acc:HGNC:21298]	intron	internal	0	0.573333	-Inf	hypomethylation	0.0329008
chr17	53001785	53001991	AACS	acetoacetyl-CoA synthetase [Source:HGNC Symbol;Acc:HGNC:21298]	intron	internal	12.12	18.9367	-0.643856	hypomethylation	0.0157998
chr23	17671141	17671530	AARS2	-	intron	internal	0	4.84	-Inf	hypomethylation	0.0325054
chr4	114595860	114596506	ABCF2	ATP-binding cassette, sub-family F (GCN20), member 2 [Source:HGNC Symbol;Acc:HGNC:71]	intron	internal	0	4.23667	-Inf	hypomethylation	0.0123485
chr13	43210864	43240442	ABHD12	abhydrolase domain containing 12 [Source:HGNC Symbol;Acc:HGNC:15868]	intron	first	0.4	0.82	-1.03059	hypomethylation	0.021073
chr1	72822103	72830933	ACAP2	ArfGAP with coiled-coil, ankyrin repeat and PH domains 2 [Source:HGNC Symbol;Acc:HGNC:16469]	intron	internal	0.02	0.233333	-3.58496	hypomethylation	0.00532813
chr2	62698037	62721010	ACMSD	aminocarboxymuco-te semialdehyde decarboxylase [Source:HGNC Symbol;Acc:HGNC:19288]	intron	internal	0.0133333	0.146667	-3.24793	hypomethylation	0.0190821
chr21	31083897	31084940	ACSBG1	acyl-CoA synthetase bubblegum family member 1 [Source:HGNC Symbol;Acc:HGNC:29567]	intron	internal	1.6	3.64	-1.18442	hypomethylation	0.0351685
chr10	81066900	81067015	ACTN1	actinin, alpha 1 [Source:HGNC Symbol;Acc:HGNC:163]	exon	internal	11.8267	2.15	2.45943	hypermethylation	0.0157998
chr10	81122591	81123791	ACTN1	actinin, alpha 1 [Source:HGNC Symbol;Acc:HGNC:163]	promoter	Distal	1.4	2.39667	-0.777608	hypomethylation	0.0341094
chr2	48418832	48476157	ACVR2A	activin A receptor, type IIA [Source:HGNC Symbol;Acc:HGNC:173]	intron	first	0.0733333	0.263333	-1.82597	hypomethylation	0.0125689
chr2	48476265	48476964	ACVR2A	activin A receptor, type IIA [Source:HGNC Symbol;Acc:HGNC:173]	promoter	Distal	1.73	0.313333	2.45943	hypermethylation	0.0334717
chr7	1958006	2033595	ADAMTS2	ADAM metallopeptidase with thrombospondin type 1 motif, 2 [Source:HGNC Symbol;Acc:HGNC:218]	intron	internal	0.466667	0.75	-0.6833	hypomethylation	0.0153058
chr7	2116140	2134001	ADAMTS2	ADAM metallopeptidase with thrombospondin type 1 motif, 2 [Source:HGNC Symbol;Acc:HGNC:218]	intron	internal	0.113333	0.313333	-1.46949	hypomethylation	0.00309832
chr18	18785379	18786740	ADCY7	adenylate cyclase 7 [Source:HGNC Symbol;Acc:HGNC:238]	intron	internal	0	1.94333	-Inf	hypomethylation	0.000265505
chr18	18796186	18796654	ADCY7	adenylate cyclase 7 [Source:HGNC Symbol;Acc:HGNC:238]	intron	internal	0	1.65333	-Inf	hypomethylation	0.0257214
chr18	18802925	18803261	ADCY7	adenylate cyclase 7 [Source:HGNC Symbol;Acc:HGNC:238]	intron	internal	2.40667	7.63	-1.66297	hypomethylation	0.0147206
chr4	65674499	65674629	ADCYAP1R1	adenylate cyclase activating polypeptide 1 (pituitary) receptor type I [Source:HGNC Symbol;Acc:HGNC:242]	exon	internal	0	7.69333	-Inf	hypomethylation	0.039942
chr1	45445065	45449575	ADGRG7	adhesion G protein-coupled receptor G7 [Source:HGNC Symbol;Acc:HGNC:19241]	intron	internal	0.08	0.74	-3.24793	hypomethylation	0.0104697
chr6	78755292	78825843	ADGRL3	-	intron	internal	0.05	0.106667	-1.11548	hypomethylation	0.0127805
chr6	79052535	79125379	ADGRL3	-	intron	internal	0.0333333	0.113333	-1.6845	hypomethylation	0.0462188
chr17	67695463	67706964	ADRBK2	beta-adrenergic receptor ki-se 2 [Source:RefSeq peptide;Acc:NP_776925]	intron	internal	0.0766667	0.416667	-2.43296	hypomethylation	0.0315625
chr17	67709077	67716479	ADRBK2	beta-adrenergic receptor ki-se 2 [Source:RefSeq peptide;Acc:NP_776925]	intron	internal	0.513333	1.36	-1.39855	hypomethylation	0.0287683
chr17	67722002	67728074	ADRBK2	beta-adrenergic receptor ki-se 2 [Source:RefSeq peptide;Acc:NP_776925]	intron	internal	0.246667	0.686667	-1.47393	hypomethylation	0.0269973
chr5	90913973	90930392	AEBP2	AE binding protein 2 [Source:HGNC Symbol;Acc:HGNC:24051]	intron	internal	0.01	0.173333	-3.90689	hypomethylation	0.00219213
chr14	4084254	4085053	AGO2	protein argo-ute-2 [Source:RefSeq peptide;Acc:NP_991363]	promoter	Intermediate	22.8967	32.32	-0.497119	hypomethylation	0.0154173
chr14	4148875	4149016	AGO2	protein argo-ute-2 [Source:RefSeq peptide;Acc:NP_991363]	intron	internal	12.8767	0	Inf	hypermethylation	0.00920589
chr1	120404136	120445312	AGTR1	angiotensin II receptor, type 1 [Source:HGNC Symbol;Acc:HGNC:336]	intron	first	0.0433333	0.203333	-2.26303	hypomethylation	0.00199149
chr3	120639637	120639722	AGXT	alanine-glyoxylate aminotransferase [Source:HGNC Symbol;Acc:HGNC:341]	exon	internal	28.89	24.4433	0.241008	hypermethylation	0.0474207
chr4	93956416	93957116	AHCYL2	adenosylhomocystei-se-like 2 [Source:HGNC Symbol;Acc:HGNC:22204]	promoter	Proximal	1.79333	3.76333	-1.07039	hypomethylation	0.0253864
chr4	93956616	93956983	AHCYL2	adenosylhomocystei-se-like 2 [Source:HGNC Symbol;Acc:HGNC:22204]	exon	first	2.22333	5.55333	-1.32193	hypomethylation	0.00105756
chr2	127369017	127369816	AIM1L	absent in melanoma 1-like [Source:HGNC Symbol;Acc:HGNC:17295]	promoter	Intermediate	0.756667	5.17667	-2.77259	hypomethylation	0.0309706
chr2	127369817	127370517	AIM1L	absent in melanoma 1-like [Source:HGNC Symbol;Acc:HGNC:17295]	promoter	Proximal	5.87667	8.22333	-0.485427	hypomethylation	0.0289372
chr2	127370073	127376099	AIM1L	absent in melanoma 1-like [Source:HGNC Symbol;Acc:HGNC:17295]	intron	first	1.43667	3.16667	-1.1375	hypomethylation	0.0181534
chr12	24726179	24731091	ALG5	ALG5, dolichyl-phosphate beta-glucosyltransferase [Source:HGNC Symbol;Acc:HGNC:20266]	intron	internal	0.33	0.806667	-1.28951	hypomethylation	0.0313757
chr28	44768376	44770291	ALOX5	arachido-te 5-lipoxyge-se [Source:HGNC Symbol;Acc:HGNC:435]	intron	internal	0	0.543333	-Inf	hypomethylation	0.0013239
chr28	44776498	44777197	ALOX5	arachido-te 5-lipoxyge-se [Source:HGNC Symbol;Acc:HGNC:435]	promoter	Proximal	2.13333	5.85667	-1.45943	hypomethylation	0.00143909
chr2	53354297	53410543	ARHGAP15	Rho GTPase activating protein 15 [Source:HGNC Symbol;Acc:HGNC:21030]	intron	internal	0.05	0.226667	-2.18057	hypomethylation	0.0233077
chr2	53412003	53614625	ARHGAP15	Rho GTPase activating protein 15 [Source:HGNC Symbol;Acc:HGNC:21030]	intron	internal	0.103333	0.24	-1.22426	hypomethylation	0.0247397
chr2	53636316	53653447	ARHGAP15	Rho GTPase activating protein 15 [Source:HGNC Symbol;Acc:HGNC:21030]	intron	internal	0.12	0.38	-1.66985	hypomethylation	0.0326779
chrX	55450343	55451918	ARMCX2	armadillo repeat containing, X-linked 2 [Source:HGNC Symbol;Acc:HGNC:16869]	intron	first	0	2.05333	-Inf	hypomethylation	2.5264e-05
chrX	139025029	139027672	ARSE	arylsulfatase E (chondrodysplasia punctata 1) [Source:HGNC Symbol;Acc:HGNC:719]	intron	internal	1.21	1.76	-0.536053	hypomethylation	0.0334717
chr4	12678192	12698219	ASB4	ankyrin repeat and SOCS box containing 4 [Source:HGNC Symbol;Acc:HGNC:16009]	intron	internal	0.0266667	0.223333	-3.11548	hypomethylation	0.0194161
chrX	135475348	135483578	ASB9	ankyrin repeat and SOCS box containing 9 [Source:HGNC Symbol;Acc:HGNC:17184]	intron	internal	0.0866667	0.676667	-3	hypomethylation	0.0255145
chr19	17546920	17549430	ASIC2	amiloride-sensitive cation channel 1, neuro-l [Source:RefSeq peptide;Acc:NP_001069952]	intron	internal	0.216667	1.09667	-2.32193	hypomethylation	0.0232152
chr19	17553436	17557954	ASIC2	amiloride-sensitive cation channel 1, neuro-l [Source:RefSeq peptide;Acc:NP_001069952]	intron	internal	0.0333333	0.7	-4.45943	hypomethylation	0.0339921
chr5	29273904	29278690	ATF1	activating transcription factor 1 [Source:HGNC Symbol;Acc:HGNC:783]	intron	last	0	1.09	-Inf	hypomethylation	0.00309832
chr3	113621254	113622809	ATG16L1	autophagy related 16-like 1 [Source:HGNC Symbol;Acc:HGNC:21498]	exon	last	5.08	9.76333	-0.942515	hypomethylation	0.0255699
chr1	73701186	73704616	ATP13A3	ATPase type 13A3 [Source:HGNC Symbol;Acc:HGNC:24113]	intron	internal	0	0.226667	-Inf	hypomethylation	0.0161301
chr1	128053385	128057472	ATP1B3	ATPase, -+/K+ transporting, beta 3 polypeptide [Source:HGNC Symbol;Acc:HGNC:806]	intron	internal	0	0.25	-Inf	hypomethylation	0.00749043
chr14	23532061	23535509	ATP6V1H	ATPase, H+ transporting, lysosomal 50/57kDa, V1 subunit H [Source:HGNC Symbol;Acc:HGNC:18303]	intron	internal	0	0.316667	-Inf	hypomethylation	0.00749043
chr18	13469429	13473702	BANP	-	intron	internal	0	0.976667	-Inf	hypomethylation	0.0230638
chr3	52694430	52696179	BARHL2	BarH-like homeobox 2 [Source:HGNC Symbol;Acc:HGNC:954]	intron	last	1.14333	1.95667	-0.777608	hypomethylation	0.0194418
chr10	50628161	50628861	BNIP2	BCL2/adenovirus E1B 19kDa interacting protein 2 [Source:HGNC Symbol;Acc:HGNC:1083]	promoter	Proximal	2.4	0.6	2	hypermethylation	0.00105756
chr2	122007451	122012738	BSDC1	BSD domain-containing protein 1 [Source:UniProtKB/Swiss-Prot;Acc:Q3SX22]	intron	internal	0.0533333	0.346667	-2.70044	hypomethylation	0.00793309
chr8	104305836	104306635	BSPRY	B-box and SPRY domain containing [Source:HGNC Symbol;Acc:HGNC:18232]	promoter	Intermediate	0	1.25667	-Inf	hypomethylation	0.00219213
chr3	108803514	108805578	C1orf109	chromosome 1 open reading frame 109 [Source:HGNC Symbol;Acc:HGNC:26039]	intron	internal	0	1.1	-Inf	hypomethylation	8.92165e-05
chr16	68949972	68950672	C1orf27	chromosome 1 open reading frame 27 [Source:HGNC Symbol;Acc:HGNC:24299]	promoter	Proximal	3.16333	0.486667	2.70044	hypermethylation	0.0294713
chr3	86334441	86341710	C1orf87	chromosome 1 open reading frame 87 [Source:HGNC Symbol;Acc:HGNC:28547]	intron	last	0	0.126667	-Inf	hypomethylation	0.00749043
chr13	52291824	52307747	C20orf194	chromosome 20 open reading frame 194 [Source:HGNC Symbol;Acc:HGNC:17721]	intron	internal	0.02	0.17	-2.90689	hypomethylation	0.022646
chr14	34427379	34428079	C8orf34	chromosome 8 open reading frame 34 [Source:HGNC Symbol;Acc:HGNC:30905]	promoter	Proximal	11.68	20.9967	-0.846195	hypomethylation	0.0498978
chr14	34528549	34539729	C8orf34	chromosome 8 open reading frame 34 [Source:HGNC Symbol;Acc:HGNC:30905]	intron	internal	0.33	0.566667	-0.770518	hypomethylation	0.0436595
chr7	63585556	63593235	CAMK2A	calcium/calmodulin-dependent protein ki-se II alpha [Source:HGNC Symbol;Acc:HGNC:1460]	intron	internal	0.533333	1.43	-1.42146	hypomethylation	0.0290584
chr5	46753449	46754148	CAND1	cullin-associated and neddylation-dissociated 1 [Source:HGNC Symbol;Acc:HGNC:30688]	promoter	Proximal	3.75333	5.19667	-0.469485	hypomethylation	0.0341094
chr1	153983867	153987124	CAPN7	calpain 7 [Source:HGNC Symbol;Acc:HGNC:1484]	intron	internal	0	0.613333	-Inf	hypomethylation	0.00289001
chr3	27689471	27696752	CASQ2	calsequestrin 2 (cardiac muscle) [Source:HGNC Symbol;Acc:HGNC:1513]	intron	internal	0	0.18	-Inf	hypomethylation	0.0390205
chr1	86984504	86988548	CCDC39	-	intron	internal	0.0466667	0.37	-3	hypomethylation	0.0351685
chr29	9758063	9758139	CCDC83	coiled-coil domain containing 83 [Source:HGNC Symbol;Acc:HGNC:28535]	exon	internal	1.85333	9.26	-2.32193	hypomethylation	0.0474207
chr1	111317359	111318923	CCNL1	cyclin L1 [Source:HGNC Symbol;Acc:HGNC:20569]	exon	first	0.523333	0.0733333	2.80735	hypermethylation	0.0132356
chr5	102255299	102267629	CD163	CD163 molecule [Source:HGNC Symbol;Acc:HGNC:1631]	intron	internal	0.04	0.206667	-2.22239	hypomethylation	0.000388171
chr23	20594798	20595997	CD2AP	CD2-associated protein [Source:HGNC Symbol;Acc:HGNC:14258]	promoter	Distal	2.78667	6.02333	-1.10962	hypomethylation	0.012501
chr6	115857501	115858943	CD38	CD38 molecule [Source:HGNC Symbol;Acc:HGNC:1667]	exon	last	0	1.34667	-Inf	hypomethylation	0.0194418
chr6	115802669	115803369	CD38	CD38 molecule [Source:HGNC Symbol;Acc:HGNC:1667]	promoter	Proximal	5.43667	2.35	1.20945	hypermethylation	0.0411505
chr6	115848382	115851053	CD38	CD38 molecule [Source:HGNC Symbol;Acc:HGNC:1667]	intron	internal	0.0266667	0.52	-4.32193	hypomethylation	0.00709081
chr6	115851002	115853197	CD38	CD38 molecule [Source:HGNC Symbol;Acc:HGNC:1667]	intron	internal	0.23	0.36	-0.634451	hypomethylation	0.0332736
chr1	53121831	53144097	CD47	CD47 molecule [Source:HGNC Symbol;Acc:HGNC:1682]	intron	internal	0.07	0.133333	-0.830075	hypomethylation	0.0248962
chr3	12553483	12553807	CD5L	-	exon	internal	9.09	13.3367	-0.552541	hypomethylation	0.0248962
chr1	56801552	56801624	CD96	CD96 molecule [Source:HGNC Symbol;Acc:HGNC:16892]	exon	internal	0	11.5933	-Inf	hypomethylation	0.0013239
chr8	111736177	111737060	CDK5RAP2	CDK5 regulatory subunit associated protein 2 [Source:HGNC Symbol;Acc:HGNC:18672]	intron	internal	3.88	7.36333	-0.923379	hypomethylation	0.0438145
chr8	111739785	111745342	CDK5RAP2	CDK5 regulatory subunit associated protein 2 [Source:HGNC Symbol;Acc:HGNC:18672]	intron	internal	0.796667	2.77667	-1.7997	hypomethylation	0.0119625
chr8	111752521	111758874	CDK5RAP2	CDK5 regulatory subunit associated protein 2 [Source:HGNC Symbol;Acc:HGNC:18672]	intron	internal	1.75	4.69	-1.42146	hypomethylation	0.00646493
chr8	111765699	111768694	CDK5RAP2	CDK5 regulatory subunit associated protein 2 [Source:HGNC Symbol;Acc:HGNC:18672]	intron	internal	2.69667	4.47	-0.726982	hypomethylation	0.0300736
chr8	111768695	111768927	CDK5RAP2	CDK5 regulatory subunit associated protein 2 [Source:HGNC Symbol;Acc:HGNC:18672]	exon	internal	1.99	9.45333	-2.24793	hypomethylation	0.0495428
chr8	111852026	111852181	CDK5RAP2	CDK5 regulatory subunit associated protein 2 [Source:HGNC Symbol;Acc:HGNC:18672]	exon	internal	0	4.76	-Inf	hypomethylation	0.0161301
chr5	109404797	109405296	CECR5	Bos taurus cat eye syndrome chromosome region, candidate 5 (CECR5), mR-. [Source:RefSeq mR-;Acc:NM_001024538]	exon	last	14.35	9.05333	0.664816	hypermethylation	0.0092617
chrX	54969324	54969376	CENPI	centromere protein I [Source:HGNC Symbol;Acc:HGNC:3968]	exon	first	16.6667	33.3333	-1	hypomethylation	0.0474207
chrX	54972335	54977028	CENPI	centromere protein I [Source:HGNC Symbol;Acc:HGNC:3968]	intron	internal	0.04	0.36	-3.16993	hypomethylation	0.0161301
chr6	73079463	73086565	CEP135	centrosomal protein 135kDa [Source:HGNC Symbol;Acc:HGNC:29086]	intron	internal	0.0266667	0.313333	-3.58496	hypomethylation	0.0253864
chr2	27489319	27550901	CERS6	ceramide synthase 6 [Source:RefSeq peptide;Acc:NP_001180061]	intron	internal	0.183333	0.26	-0.501194	hypomethylation	0.0188045
chr22	61059881	61060023	CHCHD6	coiled-coil-helix-coiled-coil-helix domain containing 6 [Source:HGNC Symbol;Acc:HGNC:28184]	exon	first	9.85	0	Inf	hypermethylation	0.022646
chr24	30037242	30085074	CHST9	carbohydrate (N-acetylgalactosamine 4-0) sulfotransferase 9 [Source:HGNC Symbol;Acc:HGNC:19898]	intron	first	0.23	0.446667	-0.954196	hypomethylation	0.0414231
chr9	78072693	78073157	CITED2	Cbp/p300-interacting transactivator, with Glu/Asp-rich carboxy-termi-l domain, 2 [Source:HGNC Symbol;Acc:HGNC:1987]	intron	first	6.09	4.17	0.547488	hypermethylation	0.0132356
chr9	78073598	78074397	CITED2	Cbp/p300-interacting transactivator, with Glu/Asp-rich carboxy-termi-l domain, 2 [Source:HGNC Symbol;Acc:HGNC:1987]	promoter	Intermediate	3.88	6.97667	-0.847997	hypomethylation	0.0229187
chr12	21601695	21606451	CKAP2	cytoskeleton associated protein 2 [Source:HGNC Symbol;Acc:HGNC:1990]	intron	internal	0	0.26	-Inf	hypomethylation	0.0390205
chr22	7874335	7882145	CLASP2	cytoplasmic linker associated protein 2 [Source:HGNC Symbol;Acc:HGNC:17078]	intron	internal	0.0733333	0.363333	-2.32193	hypomethylation	0.0257214
chrX	142780242	142785760	CLCN4	chloride channel, voltage-sensitive 4 [Source:HGNC Symbol;Acc:HGNC:2022]	intron	internal	0.503333	1.06	-1.08246	hypomethylation	0.0397784
chr1	77596186	77596886	CLDN1	Claudin-1 [Source:UniProtKB/Swiss-Prot;Acc:Q6L708]	promoter	Proximal	1.85	4.13	-1.15754	hypomethylation	0.0289372
chr1	77478218	77491849	CLDN16	claudin 16 [Source:HGNC Symbol;Acc:HGNC:2037]	intron	first	0.0133333	0.146667	-3.32193	hypomethylation	0.0334717
chr1	42460075	42461275	CLDND1	claudin domain containing 1 [Source:HGNC Symbol;Acc:HGNC:1322]	promoter	Distal	0	0.55	-Inf	hypomethylation	0.0161301
chr7	41102417	41105327	CLK4	CDC-like ki-se 4 [Source:HGNC Symbol;Acc:HGNC:13659]	intron	internal	0	0.506667	-Inf	hypomethylation	0.0248962
chr26	20243933	20260415	CNNM1	cyclin and CBS domain divalent metal cation transport mediator 1 [Source:HGNC Symbol;Acc:HGNC:102]	intron	internal	0.103333	0.296667	-1.54057	hypomethylation	0.0271108
chr1	147019030	147019330	COL18A1	collagen alpha-1(XVIII) chain precursor [Source:RefSeq peptide;Acc:NP_001076857]	intron	internal	3.92	0	Inf	hypermethylation	0.0390205
chr1	147021115	147021253	COL18A1	collagen alpha-1(XVIII) chain precursor [Source:RefSeq peptide;Acc:NP_001076857]	intron	internal	17.59	10.1833	0.788496	hypermethylation	0.0232152
chr1	147037485	147037518	COL18A1	collagen alpha-1(XVIII) chain precursor [Source:RefSeq peptide;Acc:NP_001076857]	exon	internal	2.77667	13.89	-2.32193	hypomethylation	0.0474207
chr1	147557401	147558658	COL6A2	collagen, type VI, alpha 2 [Source:HGNC Symbol;Acc:HGNC:2212]	intron	internal	0	1.11333	-Inf	hypomethylation	0.0379966
chr23	10669550	10685622	CPNE5	copine V [Source:HGNC Symbol;Acc:HGNC:2318]	intron	internal	0.236667	0.576667	-1.27684	hypomethylation	0.022885
chr2	98786421	98791939	CPS1	carbamoyl-phosphate synthase 1, mitochondrial [Source:HGNC Symbol;Acc:HGNC:2323]	intron	internal	0	0.21	-Inf	hypomethylation	0.00219213
chr2	98810744	98812253	CPS1	carbamoyl-phosphate synthase 1, mitochondrial [Source:HGNC Symbol;Acc:HGNC:2323]	intron	internal	0	0.7	-Inf	hypomethylation	0.00749043
chr2	98879957	98882678	CPS1	carbamoyl-phosphate synthase 1, mitochondrial [Source:HGNC Symbol;Acc:HGNC:2323]	intron	internal	0.16	1.05	-2.70044	hypomethylation	0.0294713
chr4	66077295	66077624	CRHR2	corticotropin releasing hormone receptor 2 [Source:HGNC Symbol;Acc:HGNC:2358]	intron	internal	1.45	5.51	-1.926	hypomethylation	0.0351685
chr7	4393189	4395884	CRTC1	CREB regulated transcription coactivator 1 [Source:HGNC Symbol;Acc:HGNC:16062]	intron	internal	5.64667	6.59	-0.222392	hypomethylation	0.0362778
chr7	62864228	62864335	CSNK1A1	casein ki-se 1, alpha 1 [Source:HGNC Symbol;Acc:HGNC:2451]	exon	internal	2.77667	13.89	-2.32193	hypomethylation	0.0474207
chr7	62877616	62900792	CSNK1A1	casein ki-se 1, alpha 1 [Source:HGNC Symbol;Acc:HGNC:2451]	intron	internal	0.0966667	0.343333	-1.8413	hypomethylation	0.0362211
chr19	51237713	51237778	CSNK1D	casein ki-se 1, delta [Source:HGNC Symbol;Acc:HGNC:2452]	exon	internal	5.26333	26.32	-2.32193	hypomethylation	0.0161301
chr1	18952952	18953731	CXADR	Coxsackievirus and adenovirus receptor homolog [Source:UniProtKB/Swiss-Prot;Acc:Q8WMV3]	intron	internal	0	3.28333	-Inf	hypomethylation	0.0406421
chr2	25071548	25072748	DCAF17	DDB1- and CUL4-associated factor 17 [Source:RefSeq peptide;Acc:NP_001178418]	promoter	Distal	0	0.96	-Inf	hypomethylation	0.0257214
chr11	10250991	10251083	DCTN1	dy-ctin 1 [Source:HGNC Symbol;Acc:HGNC:2711]	intron	internal	6.9	14.94	-1.11548	hypomethylation	0.00219213
chr5	110687248	110691181	DDX17	DEAD (Asp-Glu-Ala-Asp) box helicase 17 [Source:HGNC Symbol;Acc:HGNC:2740]	intron	first	0.163333	0.763333	-2.22239	hypomethylation	0.00532813
chr11	94528758	94529997	DENND1A	DENN/MADD domain containing 1A [Source:HGNC Symbol;Acc:HGNC:29324]	intron	last	0.78	2.72	-1.80735	hypomethylation	0.0433603
chr11	94578963	94587269	DENND1A	DENN/MADD domain containing 1A [Source:HGNC Symbol;Acc:HGNC:29324]	intron	internal	0.633333	0.91	-0.527247	hypomethylation	0.0352629
chr11	94886702	94911065	DENND1A	DENN/MADD domain containing 1A [Source:HGNC Symbol;Acc:HGNC:29324]	intron	internal	0.0533333	0.273333	-2.23704	hypomethylation	0.0129052
chr14	83745392	83771398	DEPTOR	DEP domain-containing mTOR-interacting protein [Source:RefSeq peptide;Acc:NP_001095782]	intron	internal	1.29333	1.88333	-0.544699	hypomethylation	0.0334896
chr3	102423834	102429301	DMAP1	D- methyltransferase 1 associated protein 1; Uncharacterized protein [Source:UniProtKB/TrEMBL;Acc:Q1LZ99]	intron	internal	0.35	0.65	-0.884523	hypomethylation	0.0253864
chr8	43972071	43972770	DMRT1	-	promoter	Proximal	15.26	22.2233	-0.542318	hypomethylation	0.00286094
chr8	43972134	43972571	DMRT1	-	exon	first	11.1867	17.3267	-0.631355	hypomethylation	0.0488116
chr1	138140363	138145735	DNAJC13	D-J (Hsp40) homolog, subfamily C, member 13 [Source:HGNC Symbol;Acc:HGNC:30343]	intron	last	0.0333333	0.166667	-2.32193	hypomethylation	0.0474207
chr15	62936694	62992786	DNAJC24	D-J (Hsp40) homolog, subfamily C, member 24 [Source:HGNC Symbol;Acc:HGNC:26979]	intron	internal	0.0566667	0.243333	-2.16046	hypomethylation	0.0192247
chr15	62992926	63011453	DNAJC24	D-J (Hsp40) homolog, subfamily C, member 24 [Source:HGNC Symbol;Acc:HGNC:26979]	intron	internal	0.01	0.13	-3.70044	hypomethylation	0.0132356
chr11	74332395	74341569	DNAJC27	D-J (Hsp40) homolog, subfamily C, member 27 [Source:HGNC Symbol;Acc:HGNC:30290]	intron	internal	0.02	0.213333	-3.45943	hypomethylation	0.00211065
chr11	98873388	98873604	DNM1	dy-min 1 [Source:HGNC Symbol;Acc:HGNC:2972]	exon	internal	19.2433	8.59333	1.1635	hypermethylation	0.0417309
chr16	40241775	40319381	DNM3	-	intron	internal	0.0766667	0.133333	-0.878694	hypomethylation	0.0406421
chr16	40404583	40408709	DNM3	-	intron	internal	0	0.213333	-Inf	hypomethylation	0.0161301
chr16	40421330	40472359	DNM3	-	intron	internal	0.03	0.12	-2	hypomethylation	0.0175844
chr16	40472475	40597193	DNM3	-	intron	internal	0.0366667	0.15	-1.9855	hypomethylation	0.0226261
chr2	113723166	113725993	DOCK10	dedicator of cytokinesis 10 [Source:HGNC Symbol;Acc:HGNC:23479]	intron	internal	0	0.613333	-Inf	hypomethylation	0.0194418
chr2	113752260	113764965	DOCK10	dedicator of cytokinesis 10 [Source:HGNC Symbol;Acc:HGNC:23479]	intron	internal	0	0.146667	-Inf	hypomethylation	0.00532813
chr2	113779178	113792219	DOCK10	dedicator of cytokinesis 10 [Source:HGNC Symbol;Acc:HGNC:23479]	intron	internal	0.0266667	0.146667	-2.45943	hypomethylation	0.0334717
chr2	113813574	113830282	DOCK10	dedicator of cytokinesis 10 [Source:HGNC Symbol;Acc:HGNC:23479]	intron	internal	0.03	0.15	-2.22239	hypomethylation	0.00532813
chr7	16859502	16859603	DOCK6	dedicator of cytokinesis 6 [Source:HGNC Symbol;Acc:HGNC:19189]	exon	internal	2.78	9.72	-1.80735	hypomethylation	0.0241101
chr7	16861497	16862147	DOCK6	dedicator of cytokinesis 6 [Source:HGNC Symbol;Acc:HGNC:19189]	intron	internal	0.493333	3.95	-3	hypomethylation	0.0134651
chr7	16887152	16888703	DOCK6	dedicator of cytokinesis 6 [Source:HGNC Symbol;Acc:HGNC:19189]	intron	internal	0	0.84	-Inf	hypomethylation	0.039942
chr7	16889811	16890463	DOCK6	dedicator of cytokinesis 6 [Source:HGNC Symbol;Acc:HGNC:19189]	intron	internal	1.12	2.4	-1.09954	hypomethylation	0.0390205
chr1	155009266	155009965	DPH3	diphthamide biosynthesis 3 [Source:HGNC Symbol;Acc:HGNC:27717]	promoter	Proximal	2.88333	1.28	1.16993	hypermethylation	0.0341094
chr2	67306818	67307617	DPP10	-	promoter	Intermediate	7.94333	12.15	-0.612977	hypomethylation	0.0377635
chr2	68063870	68073156	DPP10	-	intron	internal	0.0233333	0.11	-2.32193	hypomethylation	0.0474207
chr3	32374202	32375401	DRAM2	D--damage regulated autophagy modulator 2 [Source:HGNC Symbol;Acc:HGNC:28769]	promoter	Distal	0	1.02667	-Inf	hypomethylation	0.00219213
chr3	32376202	32376902	DRAM2	D--damage regulated autophagy modulator 2 [Source:HGNC Symbol;Acc:HGNC:28769]	promoter	Proximal	3.92	1.79667	1.12553	hypermethylation	0.0406421
chr4	13304106	13322787	DYNC1I1	dynein, cytoplasmic 1, intermediate chain 1 [Source:HGNC Symbol;Acc:HGNC:2963]	intron	last	0.02	0.526667	-4.70044	hypomethylation	0.0282167
chr2	24861225	24862024	DYNC1I2	cytoplasmic dynein 1 intermediate chain 2 [Source:RefSeq peptide;Acc:NP_001069351]	promoter	Intermediate	1.14	0.226667	2.32193	hypermethylation	0.0474207
chr1	83521392	83521479	ECE2	endothelin converting enzyme 2 [Source:HGNC Symbol;Acc:HGNC:13275]	exon	internal	22.6667	40	-0.819428	hypomethylation	0.0406421
chr1	95494816	95497290	ECT2	epithelial cell transforming 2 [Source:HGNC Symbol;Acc:HGNC:3155]	intron	internal	0	0.373333	-Inf	hypomethylation	0.0161301
chr10	1466376	1467175	EPB41L4A	erythrocyte membrane protein band 4.1 like 4A [Source:HGNC Symbol;Acc:HGNC:13278]	promoter	Intermediate	2.09333	4.02333	-0.943416	hypomethylation	0.0132356
chr10	1755318	1760744	EPB41L4A	erythrocyte membrane protein band 4.1 like 4A [Source:HGNC Symbol;Acc:HGNC:13278]	intron	last	0.0333333	0.223333	-2.80735	hypomethylation	0.0132356
chr13	33452075	33492027	EPC1	enhancer of polycomb homolog 1 (Drosophila) [Source:HGNC Symbol;Acc:HGNC:19876]	intron	first	0.14	0.32	-1.16993	hypomethylation	0.0400158
chr2	136523337	136524536	EPHA2	EPH receptor A2 [Source:HGNC Symbol;Acc:HGNC:3386]	promoter	Distal	2.32667	3.78	-0.70044	hypomethylation	0.0447086
chr2	136542924	136543595	EPHA2	EPH receptor A2 [Source:HGNC Symbol;Acc:HGNC:3386]	intron	internal	6.58	1.75667	1.90689	hypermethylation	0.0116912
chr2	136543818	136543944	EPHA2	EPH receptor A2 [Source:HGNC Symbol;Acc:HGNC:3386]	exon	internal	17.5433	1.75333	3.32193	hypermethylation	0.000219511
chr1	36738916	36836616	EPHA3	EPH receptor A3 [Source:HGNC Symbol;Acc:HGNC:3387]	intron	internal	0.07	0.183333	-1.32971	hypomethylation	0.046727
chr1	36986233	37043590	EPHA3	EPH receptor A3 [Source:HGNC Symbol;Acc:HGNC:3387]	intron	internal	0.0466667	0.153333	-1.71621	hypomethylation	0.016551
chr5	108374151	108387522	ERC1	ELKS/RAB6-interacting/CAST family member 1 [Source:HGNC Symbol;Acc:HGNC:17072]	intron	internal	0.0133333	0.186667	-3.80735	hypomethylation	0.0438145
chr28	9010855	9026248	ERO1B	endoplasmic reticulum oxidoreductase beta [Source:HGNC Symbol;Acc:HGNC:14355]	intron	first	0.03	0.15	-2.22239	hypomethylation	0.0141726
chr1	146859001	146859701	Es1	Es1 protein; Uncharacterized protein [Source:UniProtKB/TrEMBL;Acc:Q3T0U3]	promoter	Proximal	0.38	1.02	-1.41504	hypomethylation	0.00749043
chr1	146859380	146859605	Es1	Es1 protein; Uncharacterized protein [Source:UniProtKB/TrEMBL;Acc:Q3T0U3]	intron	first	1.1	2.56667	-1.22239	hypomethylation	0.0161301
chr1	146862109	146862229	Es1	Es1 protein; Uncharacterized protein [Source:UniProtKB/TrEMBL;Acc:Q3T0U3]	exon	internal	34.21	27.1933	0.331206	hypermethylation	0.0161301
chr21	32012963	32038867	ETFA	electron-transfer-flavoprotein, alpha polypeptide [Source:HGNC Symbol;Acc:HGNC:3481]	intron	internal	0.05	0.173333	-1.77761	hypomethylation	0.0222699
chr1	81774186	81778825	ETV5	ets variant 5 [Source:HGNC Symbol;Acc:HGNC:3494]	intron	internal	0.07	0.696667	-3.32193	hypomethylation	0.0383063
chr15	75074740	75075440	EXT2	exostosin glycosyltransferase 2 [Source:HGNC Symbol;Acc:HGNC:3513]	promoter	Proximal	0.253333	1.02333	-2	hypomethylation	0.0132356
chr15	75075130	75092672	EXT2	exostosin glycosyltransferase 2 [Source:HGNC Symbol;Acc:HGNC:3513]	intron	first	0.14	0.48	-1.76553	hypomethylation	0.0326779
chr15	75095128	75100296	EXT2	exostosin glycosyltransferase 2 [Source:HGNC Symbol;Acc:HGNC:3513]	intron	internal	1.81333	3.02333	-0.736966	hypomethylation	0.0343246
chr1	131560598	131564700	FAIM	Fas apoptotic inhibitory molecule [Source:HGNC Symbol;Acc:HGNC:18703]	intron	first	1.08	0.4	1.43296	hypermethylation	0.0272773
chr1	131565037	131565836	FAIM	Fas apoptotic inhibitory molecule [Source:HGNC Symbol;Acc:HGNC:18703]	promoter	Intermediate	2.29667	4.59667	-1	hypomethylation	0.000584411
chr13	29514544	29577944	FAM107B	family with sequence similarity 107, member B [Source:HGNC Symbol;Acc:HGNC:23726]	intron	first	0.386667	0.523333	-0.429393	hypomethylation	0.0359555
chr22	7689401	7710534	FBXL2	F-box and leucine-rich repeat protein 2 [Source:HGNC Symbol;Acc:HGNC:13598]	intron	internal	0.13	0.673333	-2.38827	hypomethylation	0.0113365
chr24	4536364	4539859	FBXO15	F-box protein 15 [Source:HGNC Symbol;Acc:HGNC:13617]	intron	internal	1.74333	4.75667	-1.44746	hypomethylation	0.0212431
chr2	118856710	118872334	FBXO36	F-box protein 36 [Source:HGNC Symbol;Acc:HGNC:27020]	intron	internal	0.04	0.25	-2.64386	hypomethylation	0.0175474
chr15	20770419	20771618	FDX1	ferredoxin 1 [Source:HGNC Symbol;Acc:HGNC:3638]	promoter	Distal	0.143333	1.14667	-3	hypomethylation	0.0077626
chr4	87504584	87505784	FEZF1	FEZ family zinc finger 1 [Source:HGNC Symbol;Acc:HGNC:22788]	promoter	Distal	5.27	8.19	-0.635589	hypomethylation	0.0496212
chr1	75288435	75663636	FGF12	-	intron	internal	0.213333	0.366667	-0.780734	hypomethylation	0.0468888
chr2	43667156	43667391	FMNL2	formin-like 2 [Source:HGNC Symbol;Acc:HGNC:18267]	exon	internal	9.63	15.56	-0.691878	hypomethylation	0.0161301
chr2	43717530	43741955	FMNL2	formin-like 2 [Source:HGNC Symbol;Acc:HGNC:18267]	intron	internal	0.0266667	0.276667	-3.24793	hypomethylation	0.0329494
chr1	95933327	95939607	FNDC3B	fibronectin type III domain containing 3B [Source:HGNC Symbol;Acc:HGNC:24670]	intron	internal	0.03	0.66	-4.39232	hypomethylation	0.00516687
chr1	96148533	96173090	FNDC3B	fibronectin type III domain containing 3B [Source:HGNC Symbol;Acc:HGNC:24670]	intron	first	0.03	0.156667	-2.39232	hypomethylation	0.0490719
chr8	23589755	23596975	FOCAD	focadhesin [Source:HGNC Symbol;Acc:HGNC:23377]	intron	internal	0	0.186667	-Inf	hypomethylation	0.0013239
chr5	102003695	102004395	FOXJ2	forkhead box J2 [Source:HGNC Symbol;Acc:HGNC:24818]	promoter	Proximal	2.11	0.903333	1.22239	hypermethylation	0.0161301
chr5	102003895	102004467	FOXJ2	forkhead box J2 [Source:HGNC Symbol;Acc:HGNC:24818]	exon	first	2.48333	1.06333	1.22239	hypermethylation	0.0161301
chr5	102004468	102011560	FOXJ2	forkhead box J2 [Source:HGNC Symbol;Acc:HGNC:24818]	intron	first	0.363333	0.873333	-1.27009	hypomethylation	0.0223942
chr18	22118001	22118701	FTO	fat mass and obesity associated [Source:HGNC Symbol;Acc:HGNC:24678]	promoter	Proximal	2.67667	1.64333	0.70044	hypermethylation	0.0241101
chr8	10014033	10041374	FZD3	Uncharacterized protein [Source:UniProtKB/TrEMBL;Acc:F1MLG5]	intron	internal	0.06	0.17	-1.41504	hypomethylation	0.000978089
chr10	81488688	81488830	GALNT16	polypeptide N-acetylgalactosaminyltransferase 16 [Source:HGNC Symbol;Acc:HGNC:23233]	exon	internal	12.61	18.92	-0.584963	hypomethylation	0.0248962
chr1	109757912	109758115	GFM1	G elongation factor, mitochondrial 1 [Source:HGNC Symbol;Acc:HGNC:13780]	exon	first	7.65333	2.18667	1.80735	hypermethylation	0.0393519
chr1	95795892	95796694	GHSR	growth hormone secretagogue receptor [Source:HGNC Symbol;Acc:HGNC:4267]	exon	first	8.02	11.15	-0.475733	hypomethylation	0.0218364
chr19	22646114	22652495	GLOD4	glyoxalase domain containing 4 [Source:HGNC Symbol;Acc:HGNC:14111]	intron	last	0.186667	0.583333	-1.64386	hypomethylation	0.0104697
chr1	112632767	112633703	GMPS	guanine monphosphate synthase [Source:HGNC Symbol;Acc:HGNC:4378]	intron	internal	0	0.88	-Inf	hypomethylation	0.0161301
chr1	100158855	100204079	GOLIM4	golgi integral membrane protein 4 [Source:HGNC Symbol;Acc:HGNC:15448]	intron	first	0.213333	0.37	-0.814968	hypomethylation	0.0371812
chr3	20082259	20105664	GOLPH3L	golgi phosphoprotein 3-like [Source:HGNC Symbol;Acc:HGNC:24882]	intron	first	0.0266667	0.236667	-3.22239	hypomethylation	0.00596519
chr3	1778696	1779081	GPA33	glycoprotein A33 (transmembrane) [Source:HGNC Symbol;Acc:HGNC:4445]	intron	last	0.98	4.24667	-2.11548	hypomethylation	0.0341094
chrX	17454815	17465627	GPC3	glypican 3 [Source:HGNC Symbol;Acc:HGNC:4451]	intron	internal	0	0.13	-Inf	hypomethylation	0.0161301
chrX	17465763	17524204	GPC3	glypican 3 [Source:HGNC Symbol;Acc:HGNC:4451]	intron	internal	0.106667	0.286667	-1.45943	hypomethylation	0.0140054
chr5	97611241	97612040	GPR19	G protein-coupled receptor 19 [Source:HGNC Symbol;Acc:HGNC:4473]	promoter	Intermediate	0	3.38	-Inf	hypomethylation	0.00612226
chr3	21823714	21829873	GPR89A	-	intron	internal	0.103333	0.31	-1.58496	hypomethylation	0.0257214
chr3	21847970	21848769	GPR89A	-	promoter	Intermediate	0.386667	1.75333	-2.16993	hypomethylation	0.0248962
chr1	128145631	128156526	GRK7	G protein-coupled receptor ki-se 7 [Source:HGNC Symbol;Acc:HGNC:17031]	intron	last	0	0.0566667	-Inf	hypomethylation	0.0161301
chr22	56829679	56831412	H1FOO	H1 histone family, member O, oocyte-specific [Source:HGNC Symbol;Acc:HGNC:18463]	intron	internal	1.46	2.19	-0.584963	hypomethylation	0.0213116
chrX	137707407	137707494	HCCS	holocytochrome c synthase [Source:HGNC Symbol;Acc:HGNC:4837]	exon	internal	5	21.6667	-2.11548	hypomethylation	0.0341094
chr1	66751177	66754065	HCLS1	hematopoietic cell-specific Lyn substrate 1 [Source:HGNC Symbol;Acc:HGNC:4844]	intron	first	0	0.256667	-Inf	hypomethylation	0.00749043
chr6	37701122	37708547	HERC5	HECT and RLD domain containing E3 ubiquitin protein ligase 5 [Source:HGNC Symbol;Acc:HGNC:24368]	intron	internal	0.196667	0.8	-2.04439	hypomethylation	0.00914076
chr5	25944447	25945246	HNRNPA1	Heterogeneous nuclear ribonucleoprotein A1 Heterogeneous nuclear ribonucleoprotein A1, N-termi-lly processed [Source:UniProtKB/Swiss-Prot;Acc:P09867]	promoter	Intermediate	1.48	2.83333	-0.932886	hypomethylation	0.0194418
chr2	19703927	19705908	HNRNPA3	heterogeneous nuclear ribonucleoprotein A3 [Source:HGNC Symbol;Acc:HGNC:24941]	intron	internal	0	0.593333	-Inf	hypomethylation	0.0257214
chr2	130125232	130128832	HNRNPR	heterogeneous nuclear ribonucleoprotein R [Source:HGNC Symbol;Acc:HGNC:5047]	intron	internal	0.12	0.36	-1.58496	hypomethylation	0.0161301
chr1	119950374	119950581	HPS3	Hermansky-Pudlak syndrome 3 [Source:HGNC Symbol;Acc:HGNC:15597]	exon	internal	0	5.30667	-Inf	hypomethylation	0.00219213
chr1	119965611	119965766	HPS3	Hermansky-Pudlak syndrome 3 [Source:HGNC Symbol;Acc:HGNC:15597]	exon	internal	0	3.41667	-Inf	hypomethylation	0.0161301
chr7	35755082	35763449	HSD17B4	hydroxysteroid (17-beta) dehydroge-se 4 [Source:HGNC Symbol;Acc:HGNC:5213]	intron	first	0.2	0.54	-1.43296	hypomethylation	0.0434395
chr3	6656972	6659019	HSD17B7	hydroxysteroid (17-beta) dehydroge-se 7 [Source:HGNC Symbol;Acc:HGNC:5215]	intron	first	2.25	3.18667	-0.499571	hypomethylation	0.0326779
chr26	13947483	13952214	IDE	insulin-degrading enzyme [Source:HGNC Symbol;Acc:HGNC:5381]	intron	internal	0	0.146667	-Inf	hypomethylation	0.0161301
chr1	1611698	1615117	IFNAR2	interferon (alpha, beta and omega) receptor 2 [Source:HGNC Symbol;Acc:HGNC:5433]	intron	internal	0	0.346667	-Inf	hypomethylation	0.0013239
chr1	1615211	1626910	IFNAR2	interferon (alpha, beta and omega) receptor 2 [Source:HGNC Symbol;Acc:HGNC:5433]	intron	first	0.556667	0.956667	-0.786596	hypomethylation	0.0189746
chr2	129337386	129338070	IFNLR1	interferon, lambda receptor 1 [Source:HGNC Symbol;Acc:HGNC:18584]	exon	last	4.37333	7.46667	-0.77259	hypomethylation	0.0272773
chr6	74073851	74083662	IGFBP7	insulin-like growth factor binding protein 7 [Source:HGNC Symbol;Acc:HGNC:5476]	intron	internal	0.0166667	0.263333	-3.90689	hypomethylation	0.0177974
chr6	74083774	74149947	IGFBP7	insulin-like growth factor binding protein 7 [Source:HGNC Symbol;Acc:HGNC:5476]	intron	first	0.0633333	0.23	-1.7997	hypomethylation	0.0439054
chr4	5448837	5493300	IKZF1	IKAROS family zinc finger 1 (Ikaros) [Source:HGNC Symbol;Acc:HGNC:13176]	intron	internal	1.33	2.04333	-0.622376	hypomethylation	0.00585014
chr1	77285540	77343505	IL1RAP	interleukin 1 receptor accessory protein [Source:HGNC Symbol;Acc:HGNC:5995]	intron	first	0.08	0.22	-1.44931	hypomethylation	0.0388938
chr3	78412144	78427667	IL23R	interleukin 23 receptor [Source:HGNC Symbol;Acc:HGNC:19100]	intron	internal	0.0233333	0.186667	-3.08746	hypomethylation	0.0284602
chr3	16211703	16211952	IL6R	interleukin 6 receptor [Source:HGNC Symbol;Acc:HGNC:6019]	exon	internal	13.1767	7.75333	0.765535	hypermethylation	0.0077626
chr11	48584135	48584265	IMMT	inner membrane protein, mitochondrial [Source:HGNC Symbol;Acc:HGNC:6047]	exon	internal	1.15	8.04667	-2.80735	hypomethylation	0.0132356
chr4	86210497	86211296	ING3	inhibitor of growth family, member 3 [Source:HGNC Symbol;Acc:HGNC:14587]	promoter	Intermediate	0.21	1.05	-2.32193	hypomethylation	0.0474207
chr2	94799175	94799889	INO80D	INO80 complex subunit D [Source:HGNC Symbol;Acc:HGNC:25997]	intron	internal	0	2.15	-Inf	hypomethylation	0.0013239
chr3	116402688	116408552	IQCA1	IQ motif containing with AAA domain 1 [Source:HGNC Symbol;Acc:HGNC:26195]	intron	last	0.106667	0.623333	-2.52356	hypomethylation	0.0283375
chr3	116478990	116488110	IQCA1	IQ motif containing with AAA domain 1 [Source:HGNC Symbol;Acc:HGNC:26195]	intron	internal	1.29	1.54667	-0.257496	hypomethylation	0.0379061
chr1	70834134	70837598	IQCG	IQ motif containing G [Source:HGNC Symbol;Acc:HGNC:25251]	intron	last	0	0.566667	-Inf	hypomethylation	0.00749043
chr13	64362122	64394177	ITCH	itchy E3 ubiquitin protein ligase [Source:HGNC Symbol;Acc:HGNC:13890]	intron	internal	0.0266667	0.156667	-2.64386	hypomethylation	0.00495204
chr18	15684590	15702670	ITFG1	integrin alpha FG-GAP repeat containing 1 [Source:HGNC Symbol;Acc:HGNC:30697]	intron	internal	0.01	0.17	-4.08746	hypomethylation	0.0128867
chr2	24217216	24217915	ITGA6	integrin, alpha 6 [Source:HGNC Symbol;Acc:HGNC:6142]	promoter	Proximal	0.82	0	Inf	hypermethylation	0.0257214
chr2	24217534	24217716	ITGA6	integrin, alpha 6 [Source:HGNC Symbol;Acc:HGNC:6142]	exon	first	2.38333	0	Inf	hypermethylation	0.0161301
chr22	11014829	11018946	ITGA9	-	intron	internal	0.366667	1.09	-1.58496	hypomethylation	0.0460622
chr22	11234293	11240938	ITGA9	-	intron	internal	0.0466667	0.316667	-2.80735	hypomethylation	0.0436595
chr4	29124709	29159021	ITGB8	integrin, beta 8 [Source:HGNC Symbol;Acc:HGNC:6163]	intron	first	0.0433333	0.11	-1.39232	hypomethylation	0.0313757
chr4	29181741	29194944	ITGB8	integrin, beta 8 [Source:HGNC Symbol;Acc:HGNC:6163]	intron	internal	0	0.193333	-Inf	hypomethylation	0.0406421
chr5	31266740	31267440	KANSL2	KAT8 regulatory NSL complex subunit 2 [Source:HGNC Symbol;Acc:HGNC:26024]	promoter	Proximal	5.9	1.90667	1.62803	hypermethylation	0.0493544
chr10	3205567	3206366	KCNN2	potassium channel, calcium activated intermediate/small conductance subfamily N alpha, member 2 [Source:HGNC Symbol;Acc:HGNC:6291]	promoter	Intermediate	0	1.72333	-Inf	hypomethylation	0.0013239
chr24	30764424	30782527	KCTD1	potassium channel tetramerization domain containing 1 [Source:HGNC Symbol;Acc:HGNC:18249]	intron	internal	0.436667	0.936667	-1.10692	hypomethylation	0.0243769
chr6	72277200	72277899	KDR	ki-se insert domain receptor [Source:HGNC Symbol;Acc:HGNC:6307]	promoter	Proximal	2.56333	8.37667	-1.70782	hypomethylation	0.021059
chr6	72277600	72277700	KDR	ki-se insert domain receptor [Source:HGNC Symbol;Acc:HGNC:6307]	exon	first	2.38	7.14	-1.58496	hypomethylation	0.0161301
chr3	51451953	51467754	KIAA1107	KIAA1107 [Source:HGNC Symbol;Acc:HGNC:29192]	intron	internal	0.0333333	0.306667	-3.22239	hypomethylation	0.00334135
chr8	76995447	77000455	KIF24	kinesin family member 24 [Source:HGNC Symbol;Acc:HGNC:19916]	intron	internal	0	0.403333	-Inf	hypomethylation	0.0079662
chr29	30128060	30128743	KIRREL3	kin of IRRE-like protein 3 precursor [Source:RefSeq peptide;Acc:NP_001071553]	exon	last	1.15667	0	Inf	hypermethylation	0.0257214
chr29	30142115	30143425	KIRREL3	kin of IRRE-like protein 3 precursor [Source:RefSeq peptide;Acc:NP_001071553]	intron	internal	1.31667	2.10667	-0.678072	hypomethylation	0.0213116
chr15	58890531	58891275	LGR4	leucine-rich repeat containing G protein-coupled receptor 4 [Source:HGNC Symbol;Acc:HGNC:13299]	exon	internal	0.813333	1.62333	-1	hypomethylation	0.0273907
chr2	238152	279047	LGSN	lengsin, lens protein with glutamine synthetase domain [Source:HGNC Symbol;Acc:HGNC:21016]	intron	first	0.0666667	0.15	-1.12928	hypomethylation	0.0131735
chr18	23878725	23889649	LPCAT2	lysophosphatidylcholine acyltransferase 2 [Source:HGNC Symbol;Acc:HGNC:26032]	intron	internal	0	0.166667	-Inf	hypomethylation	0.000562004
chr5	97937822	97948564	MANSC1	MANSC domain containing 1 [Source:HGNC Symbol;Acc:HGNC:25505]	intron	last	0.0633333	0.34	-2.45943	hypomethylation	0.00858092
chr5	97925615	97926315	MANSC1	MANSC domain containing 1 [Source:HGNC Symbol;Acc:HGNC:25505]	promoter	Proximal	0.263333	0.42	-0.668501	hypomethylation	0.00195724
chr20	9341023	9346710	MAP1B	microtubule-associated protein 1B [Source:HGNC Symbol;Acc:HGNC:6836]	intron	internal	0.7	1.31667	-0.91427	hypomethylation	0.0107345
chr10	14400894	14409487	MAP2K5	dual specificity mitogen-activated protein ki-se ki-se 5 [Source:RefSeq peptide;Acc:NP_001193699]	intron	internal	0	0.14	-Inf	hypomethylation	0.0248962
chr10	14473359	14505825	MAP2K5	dual specificity mitogen-activated protein ki-se ki-se 5 [Source:RefSeq peptide;Acc:NP_001193699]	intron	internal	0.0466667	0.116667	-1.32193	hypomethylation	0.0436595
chr10	14517200	14538510	MAP2K5	dual specificity mitogen-activated protein ki-se ki-se 5 [Source:RefSeq peptide;Acc:NP_001193699]	intron	internal	0.17	0.366667	-1.09954	hypomethylation	0.044596
chr2	96342202	96347804	METTL21A	methyltransferase like 21A [Source:HGNC Symbol;Acc:HGNC:30476]	intron	last	0.106667	0.693333	-2.70044	hypomethylation	0.0294713
chr2	26586189	26591360	METTL5	methyltransferase like 5 [Source:HGNC Symbol;Acc:HGNC:25006]	intron	internal	0.0333333	0.256667	-3	hypomethylation	0.0351685
chr1	154171692	154174151	METTL6	methyltransferase like 6 [Source:HGNC Symbol;Acc:HGNC:28343]	intron	last	0.286667	1.35333	-2.24793	hypomethylation	0.0220029
chr1	154180843	154185505	METTL6	methyltransferase like 6 [Source:HGNC Symbol;Acc:HGNC:28343]	intron	internal	0.183333	1.44667	-2.96347	hypomethylation	0.00658385
chr2	136186693	136187492	MFAP2	microfibrillar-associated protein 2 [Source:HGNC Symbol;Acc:HGNC:7033]	promoter	Intermediate	4.26667	1.89667	1.16993	hypermethylation	0.0179479
chr7	22787271	22790601	MKNK2	MAP ki-se interacting serine/threonine ki-se 2 [Source:HGNC Symbol;Acc:HGNC:7111]	intron	first	0.103333	1.17667	-3.5025	hypomethylation	0.00149353
chr14	84168928	84174564	MTBP	MDM2 binding protein [Source:HGNC Symbol;Acc:HGNC:7417]	intron	internal	0.0966667	0.833333	-3.11548	hypomethylation	0.0332313
chr3	120811421	120813682	MTERF4	mitochondrial transcription termi-tion factor 4 [Source:HGNC Symbol;Acc:HGNC:28785]	intron	internal	0	0.716667	-Inf	hypomethylation	0.0141726
chrX	33631224	33633971	MTMR1	myotubularin related protein 1 [Source:HGNC Symbol;Acc:HGNC:7449]	intron	last	1.35	3.11667	-1.20811	hypomethylation	0.0479865
chr3	101330585	101330730	MUTYH	mutY D- glycosylase [Source:HGNC Symbol;Acc:HGNC:7527]	exon	internal	0	6.8	-Inf	hypomethylation	0.0194418
chr7	50944187	50948665	MYOT	myotilin [Source:HGNC Symbol;Acc:HGNC:12399]	intron	internal	0	0.163333	-Inf	hypomethylation	0.0161301
chr6	7251672	7259433	MYOZ2	myozenin 2 [Source:HGNC Symbol;Acc:HGNC:1330]	intron	last	0	0.173333	-Inf	hypomethylation	0.0161301
chr7	3967222	3968333	NCAN	neurocan [Source:HGNC Symbol;Acc:HGNC:2465]	intron	internal	1.16333	0	Inf	hypermethylation	0.000562004
chr7	3969565	3972228	NCAN	neurocan [Source:HGNC Symbol;Acc:HGNC:2465]	intron	internal	0	0.826667	-Inf	hypomethylation	0.0488116
chr5	75654004	75655047	NCF4	neutrophil cytosolic factor 4, 40kDa [Source:HGNC Symbol;Acc:HGNC:7662]	intron	internal	1.25333	3.51	-1.48543	hypomethylation	0.0334717
chr5	75639616	75640703	NCF4	neutrophil cytosolic factor 4, 40kDa [Source:HGNC Symbol;Acc:HGNC:7662]	promoter	Distal	9.59	13.09	-0.448985	hypomethylation	0.0194161
chr1	88111651	88111781	NDUFB5	-DH dehydroge-se (ubiquinone) 1 beta subcomplex, 5, 16kDa [Source:HGNC Symbol;Acc:HGNC:7700]	exon	first	7.32	4.06667	0.847997	hypermethylation	0.0161301
chr3	84860499	84860627	NFIA	nuclear factor I/A [Source:HGNC Symbol;Acc:HGNC:7784]	exon	internal	10.7533	22.58	-1.07039	hypomethylation	0.00532813
chr3	84860628	84867481	NFIA	nuclear factor I/A [Source:HGNC Symbol;Acc:HGNC:7784]	intron	internal	1.04333	1.49667	-0.517848	hypomethylation	0.0397784
chr3	85137053	85167738	NFIA	nuclear factor I/A [Source:HGNC Symbol;Acc:HGNC:7784]	intron	first	1.02333	1.35	-0.398549	hypomethylation	0.0351685
chr3	106068508	106076052	NFYC	nuclear transcription factor Y, gamma [Source:HGNC Symbol;Acc:HGNC:7806]	intron	internal	0.466667	0.793333	-0.765535	hypomethylation	0.00331976
chr19	39476100	39476235	NPEPPS	aminopeptidase puromycin sensitive [Source:HGNC Symbol;Acc:HGNC:7900]	exon	internal	0	8.57333	-Inf	hypomethylation	0.039942
chr19	39478225	39479968	NPEPPS	aminopeptidase puromycin sensitive [Source:HGNC Symbol;Acc:HGNC:7900]	intron	internal	0	0.56	-Inf	hypomethylation	0.00749043
chr19	39508936	39556780	NPEPPS	aminopeptidase puromycin sensitive [Source:HGNC Symbol;Acc:HGNC:7900]	intron	internal	0.0533333	0.2	-1.92057	hypomethylation	0.0161125
chr19	39556867	39564561	NPEPPS	aminopeptidase puromycin sensitive [Source:HGNC Symbol;Acc:HGNC:7900]	intron	first	0.403333	0.29	0.485427	hypermethylation	0.0474207
chr4	94262703	94263902	NRF1	nuclear respiratory factor 1 [Source:HGNC Symbol;Acc:HGNC:7996]	promoter	Distal	0	1.32	-Inf	hypomethylation	0.0161301
chr4	94301354	94310653	NRF1	nuclear respiratory factor 1 [Source:HGNC Symbol;Acc:HGNC:7996]	intron	internal	0.06	0.306667	-2.32193	hypomethylation	0.0474207
chr4	94310887	94318099	NRF1	nuclear respiratory factor 1 [Source:HGNC Symbol;Acc:HGNC:7996]	intron	internal	0	0.743333	-Inf	hypomethylation	0.0272351
chr14	16587089	16619067	NSMCE2	-	intron	internal	0.0833333	0.24	-1.49185	hypomethylation	0.0402935
chr14	16619176	16659105	NSMCE2	-	intron	internal	0.05	0.22	-2.05889	hypomethylation	0.0290292
chr20	37015055	37017098	NUP155	nucleoporin 155kDa [Source:HGNC Symbol;Acc:HGNC:8063]	intron	internal	0	0.466667	-Inf	hypomethylation	0.0161301
chrX	56433281	56454237	NXF3	Uncharacterized protein [Source:UniProtKB/TrEMBL;Acc:F1MPI0]	intron	internal	0.0366667	0.216667	-2.70044	hypomethylation	0.0204981
chr1	46474600	46497927	NXPE3	neurexophilin and PC-esterase domain family, member 3 [Source:HGNC Symbol;Acc:HGNC:28238]	intron	internal	0.0566667	0.243333	-2.19265	hypomethylation	0.0241101
chr9	12981638	12981980	OOEP	oocyte expressed protein [Source:HGNC Symbol;Acc:HGNC:21382]	intron	last	4.66667	3	0.63743	hypermethylation	0.00749043
chr17	13311629	13316784	OTUD4	OTU deubiquiti-se 4 [Source:HGNC Symbol;Acc:HGNC:24949]	intron	internal	1.46333	1.87333	-0.355095	hypomethylation	0.0223942
chr22	11674441	11690908	OXSR1	oxidative stress responsive 1 [Source:HGNC Symbol;Acc:HGNC:8508]	intron	first	0.06	0.33	-2.48543	hypomethylation	0.0202776
chr1	117785424	117808434	P2RY14	purinergic receptor P2Y, G-protein coupled, 14 [Source:HGNC Symbol;Acc:HGNC:16442]	intron	first	0.22	0.446667	-1.02308	hypomethylation	0.0453001
chr9	99649026	99649418	PACRG	PARK2 co-regulated [Source:HGNC Symbol;Acc:HGNC:19152]	exon	first	0	1.57333	-Inf	hypomethylation	0.0257214
chr2	127702463	127706506	PAFAH2	platelet-activating factor acetylhydrolase 2, 40kDa [Source:HGNC Symbol;Acc:HGNC:8579]	intron	internal	0.08	0.57	-2.80735	hypomethylation	0.00582069
chr10	35985001	35985119	PAK6	Non-specific serine/threonine protein ki-se [Source:UniProtKB/TrEMBL;Acc:E1BA03]	exon	internal	12.22	1.11	3.45943	hypermethylation	0.00211065
chr10	10549764	10550464	PAPD4	PAP associated domain containing 4 [Source:HGNC Symbol;Acc:HGNC:26776]	promoter	Proximal	0.583333	1.16333	-1	hypomethylation	0.0474207
chr10	10549964	10550280	PAPD4	PAP associated domain containing 4 [Source:HGNC Symbol;Acc:HGNC:26776]	exon	first	1.19	2.38333	-1	hypomethylation	0.0474207
chr1	67588752	67589063	PARP9	poly (ADP-ribose) polymerase family, member 9 [Source:HGNC Symbol;Acc:HGNC:24118]	exon	first	7.30333	2.54	1.52356	hypermethylation	0.0284602
chr8	10843243	10851129	PBK	PBK protein; Uncharacterized protein [Source:UniProtKB/TrEMBL;Acc:A6QQX0]	intron	internal	0.143333	0.58	-2	hypomethylation	0.0303197
chr1	147354460	147354878	PCBP3	poly(rC) binding protein 3 [Source:HGNC Symbol;Acc:HGNC:8651]	intron	internal	1.35667	12.74	-3.23266	hypomethylation	0.00448088
chr7	54630464	54631327	PCDH1	protocadherin-1 [Source:RefSeq peptide;Acc:NP_001077124]	exon	internal	4.22667	10.45	-1.30485	hypomethylation	0.0429838
chr13	37841666	37944870	PCSK2	proprotein convertase subtilisin/kexin type 2 [Source:HGNC Symbol;Acc:HGNC:8744]	intron	internal	0.206667	0.37	-0.842048	hypomethylation	0.0201806
chr13	38013839	38024188	PCSK2	proprotein convertase subtilisin/kexin type 2 [Source:HGNC Symbol;Acc:HGNC:8744]	intron	internal	0.513333	1.07333	-1.05889	hypomethylation	0.00730835
chr2	24073868	24092146	PDK1	pyruvate dehydroge-se ki-se, isozyme 1 [Source:HGNC Symbol;Acc:HGNC:8809]	intron	internal	0.113333	0.35	-1.62449	hypomethylation	0.0233459
chr25	13827886	13828998	PDXDC1	pyridoxal-dependent decarboxylase domain containing 1 [Source:HGNC Symbol;Acc:HGNC:28995]	intron	internal	0.123333	1.74333	-3.80735	hypomethylation	0.0438145
chr25	13830275	13832145	PDXDC1	pyridoxal-dependent decarboxylase domain containing 1 [Source:HGNC Symbol;Acc:HGNC:28995]	intron	internal	0	0.793333	-Inf	hypomethylation	0.0141726
chr1	146504372	146507914	PDXK	pyridoxal (pyridoxine, vitamin B6) ki-se [Source:HGNC Symbol;Acc:HGNC:8819]	intron	internal	0.74	1.55	-1.07039	hypomethylation	0.0167994
chr2	122620970	122630770	PEF1	penta-EF-hand domain containing 1 [Source:HGNC Symbol;Acc:HGNC:30009]	intron	first	0.55	1.14667	-1.06228	hypomethylation	0.0191676
chr2	122636046	122637700	PEF1	penta-EF-hand domain containing 1 [Source:HGNC Symbol;Acc:HGNC:30009]	intron	last	2.22667	2.99667	-0.428843	hypomethylation	0.0334717
chr2	122637701	122638736	PEF1	penta-EF-hand domain containing 1 [Source:HGNC Symbol;Acc:HGNC:30009]	exon	last	0	3.67667	-Inf	hypomethylation	0.0284494
chr1	87720591	87802509	PEX5L	-	intron	internal	0.0666667	0.146667	-1.08746	hypomethylation	0.0457442
chr19	20851087	20851481	PHF12	PHD finger protein 12 [Source:HGNC Symbol;Acc:HGNC:20816]	exon	internal	8.83333	0.57	3.9542	hypermethylation	0.0105851
chr6	46387256	46389002	PI4K2B	Uncharacterized protein [Source:UniProtKB/TrEMBL;Acc:F1MK34]	intron	last	0	0.463333	-Inf	hypomethylation	0.0161301
chr1	151021473	151022272	PIGP	Phosphatidylinositol glycan anchor biosynthesis, class P; Uncharacterized protein [Source:UniProtKB/TrEMBL;Acc:Q32PC8]	promoter	Intermediate	1.83333	0.366667	2.32193	hypermethylation	0.0474207
chr6	38068393	38070054	PKD2	polycystic kidney disease 2 (autosomal domi-nt) [Source:HGNC Symbol;Acc:HGNC:9009]	intron	internal	0	0.64	-Inf	hypomethylation	0.0257214
chr2	133123662	133124361	PLA2G2F	phospholipase A2, group IIF [Source:HGNC Symbol;Acc:HGNC:30040]	promoter	Proximal	7.52	6.84	0.137504	hypermethylation	0.0474207
chr27	33717157	33717399	PLEKHA2	pleckstrin homology domain containing, family A (phosphoinositide binding specific) member 2 [Source:HGNC Symbol;Acc:HGNC:14336]	exon	first	12.0733	5.31667	1.18442	hypermethylation	0.0077626
chr27	33730858	33747817	PLEKHA2	pleckstrin homology domain containing, family A (phosphoinositide binding specific) member 2 [Source:HGNC Symbol;Acc:HGNC:14336]	intron	internal	0.413333	1.11667	-1.43888	hypomethylation	0.0306626
chr2	96565024	96634625	PLEKHM3	-	intron	internal	0.2	0.396667	-1.00866	hypomethylation	0.0480383
chr1	123023625	123034486	PLSCR1	Bos taurus phospholipid scramblase 1 (PLSCR1), mR-. [Source:RefSeq mR-;Acc:NM_001105506]	intron	internal	0.0166667	0.09	-2.32193	hypomethylation	0.0474207
chr13	21817451	21838639	PLXDC2	plexin domain containing 2 [Source:HGNC Symbol;Acc:HGNC:21013]	intron	internal	0.0866667	0.306667	-1.848	hypomethylation	0.038287
chr13	21911071	21921417	PLXDC2	plexin domain containing 2 [Source:HGNC Symbol;Acc:HGNC:21013]	intron	internal	0	0.156667	-Inf	hypomethylation	0.0161301
chr13	59022880	59023580	PMEPA1	prostate transmembrane protein, androgen induced 1 [Source:HGNC Symbol;Acc:HGNC:14107]	promoter	Proximal	3.32333	1.66333	1	hypermethylation	0.0344159
chr13	59023080	59023143	PMEPA1	prostate transmembrane protein, androgen induced 1 [Source:HGNC Symbol;Acc:HGNC:14107]	exon	first	20.37	5.56	1.87447	hypermethylation	0.0390205
chr11	48629730	48635517	POLR1A	polymerase (R-) I polypeptide A, 194kDa [Source:HGNC Symbol;Acc:HGNC:17264]	intron	first	0	0.283333	-Inf	hypomethylation	0.00532813
chr11	48635724	48637067	POLR1A	polymerase (R-) I polypeptide A, 194kDa [Source:HGNC Symbol;Acc:HGNC:17264]	intron	internal	0	1.55333	-Inf	hypomethylation	0.0079662
chr10	52656731	52657931	POLR2M	polymerase (R-) II (D- directed) polypeptide M [Source:HGNC Symbol;Acc:HGNC:14862]	promoter	Distal	0	1.82667	-Inf	hypomethylation	0.0379966
chr2	133944314	133949808	PQLC2	PQ loop repeat containing 2 [Source:HGNC Symbol;Acc:HGNC:26001]	intron	first	0.706667	1.8	-1.34958	hypomethylation	0.0394808
chrX	126556620	126560760	PRDX4	peroxiredoxin 4 [Source:HGNC Symbol;Acc:HGNC:17169]	intron	internal	0.84	0.12	2.80735	hypermethylation	0.039942
chrX	126564890	126565689	PRDX4	peroxiredoxin 4 [Source:HGNC Symbol;Acc:HGNC:17169]	promoter	Intermediate	0	3.89333	-Inf	hypomethylation	0.0213789
chr3	90069575	90071599	PRKAA2	5'-AMP-activated protein ki-se catalytic subunit alpha-2 [Source:RefSeq peptide;Acc:NP_001192534]	intron	internal	0.173333	1.23	-2.80735	hypomethylation	0.0436595
chrX	141073372	141074571	PRPS2	ribose-phosphate pyrophosphoki-se 2 [Source:RefSeq peptide;Acc:NP_001107624]	promoter	Distal	0	0.983333	-Inf	hypomethylation	0.00749043
chr24	43607599	43607745	PTPN2	protein tyrosine phosphatase, non-receptor type 2 [Source:HGNC Symbol;Acc:HGNC:9650]	exon	first	4.08	10.2	-1.32193	hypomethylation	0.0213116
chr24	43607945	43608744	PTPN2	protein tyrosine phosphatase, non-receptor type 2 [Source:HGNC Symbol;Acc:HGNC:9650]	promoter	Intermediate	1.2	4.01667	-1.73697	hypomethylation	0.00612226
chr9	67089952	67097429	PTPRK	Bos taurus protein tyrosine phosphatase, receptor type, K (PTPRK), mR-. [Source:RefSeq mR-;Acc:NM_001191537]	intron	internal	0	0.313333	-Inf	hypomethylation	0.0141726
chr9	67097537	67100251	PTPRK	Bos taurus protein tyrosine phosphatase, receptor type, K (PTPRK), mR-. [Source:RefSeq mR-;Acc:NM_001191537]	intron	internal	0.586667	0	Inf	hypermethylation	0.0194418
chr9	67278797	67364661	PTPRK	Bos taurus protein tyrosine phosphatase, receptor type, K (PTPRK), mR-. [Source:RefSeq mR-;Acc:NM_001191537]	intron	internal	0.0566667	0.13	-1.1822	hypomethylation	0.0223132
chr9	67364935	67451619	PTPRK	Bos taurus protein tyrosine phosphatase, receptor type, K (PTPRK), mR-. [Source:RefSeq mR-;Acc:NM_001191537]	intron	internal	0.05	0.143333	-1.54057	hypomethylation	0.00757322
chr9	67451744	67593898	PTPRK	Bos taurus protein tyrosine phosphatase, receptor type, K (PTPRK), mR-. [Source:RefSeq mR-;Acc:NM_001191537]	intron	first	0.14	0.34	-1.26192	hypomethylation	0.00444446
chr5	43071519	43084753	PTPRR	-	intron	internal	0	0.176667	-Inf	hypomethylation	0.0257214
chr2	124839020	124839508	PTPRU	protein tyrosine phosphatase, receptor type, U [Source:HGNC Symbol;Acc:HGNC:9683]	intron	internal	1.33333	6	-2.16993	hypomethylation	0.0387391
chr2	124884740	124885034	PTPRU	protein tyrosine phosphatase, receptor type, U [Source:HGNC Symbol;Acc:HGNC:9683]	exon	internal	23.9867	19.94	0.266787	hypermethylation	0.0100597
chr1	111032833	111033238	PTX3	pentraxin 3, long [Source:HGNC Symbol;Acc:HGNC:9692]	exon	internal	5.38	12.9033	-1.26303	hypomethylation	0.0385143
chr1	111027803	111029020	PTX3	pentraxin 3, long [Source:HGNC Symbol;Acc:HGNC:9692]	exon	last	1.12667	1.6	-0.509195	hypomethylation	0.0479825
chr5	89177332	89178131	PYROXD1	pyridine nucleotide-disulphide oxidoreductase domain 1 [Source:HGNC Symbol;Acc:HGNC:26162]	promoter	Intermediate	0.146667	0.74	-2.32193	hypomethylation	0.0474207
chr19	57291326	57292243	RAB37	RAB37, member RAS oncogene family [Source:HGNC Symbol;Acc:HGNC:30268]	intron	internal	0	1.59	-Inf	hypomethylation	0.0379966
chr2	72383887	72384370	RALB	v-ral simian leukemia viral oncogene homolog B [Source:HGNC Symbol;Acc:HGNC:9840]	intron	internal	4.12667	1.74333	1.24101	hypermethylation	0.0284602
chr11	97795754	97799333	RALGPS1	ras-specific guanine nucleotide-releasing factor RalGPS1 [Source:RefSeq peptide;Acc:NP_001180029]	intron	internal	1.09333	3.47667	-1.66985	hypomethylation	0.0223942
chr11	97932359	97950838	RALGPS1	ras-specific guanine nucleotide-releasing factor RalGPS1 [Source:RefSeq peptide;Acc:NP_001180029]	intron	internal	1.92333	2.56	-0.412412	hypomethylation	0.0299077
chr6	27611444	27638139	RAP1GDS1	rap1 GTPase-GDP dissociation stimulator 1 [Source:RefSeq peptide;Acc:NP_777091]	intron	first	0.13	0.37	-1.5025	hypomethylation	0.0365483
chr11	101739318	101740830	RAPGEF1	-	intron	internal	1.44	4.24	-1.55943	hypomethylation	0.0422391
chr11	101740941	101744408	RAPGEF1	-	intron	internal	0.77	2.80667	-1.8679	hypomethylation	0.0357933
chr11	101765860	101766361	RAPGEF1	-	exon	internal	1.38333	3.94333	-1.51457	hypomethylation	0.0438145
chr6	47318376	47390090	RBPJ	recombi-tion sig-l binding protein for immunoglobulin kappa J region [Source:HGNC Symbol;Acc:HGNC:5724]	intron	first	0.126667	0.313333	-1.30415	hypomethylation	0.0370869
chr3	1130426	1131225	RCSD1	RCSD domain containing 1 [Source:HGNC Symbol;Acc:HGNC:28310]	promoter	Intermediate	1.9	3.79333	-1	hypomethylation	0.039942
chr8	69958041	69958840	REEP4	receptor accessory protein 4 [Source:HGNC Symbol;Acc:HGNC:26176]	promoter	Intermediate	1.33	0.443333	1.58496	hypermethylation	0.0257214
chr25	18671641	18672440	REXO5	Putative R- exonuclease NEF-sp [Source:UniProtKB/Swiss-Prot;Acc:Q2T9U5]	promoter	Intermediate	2.96	0	Inf	hypermethylation	0.0161301
chr16	58685207	58714415	RFWD2	ring finger and WD repeat domain 2, E3 ubiquitin protein ligase [Source:HGNC Symbol;Acc:HGNC:17440]	intron	internal	0.0933333	0.3	-1.65208	hypomethylation	0.0301326
chr16	58802410	58812264	RFWD2	ring finger and WD repeat domain 2, E3 ubiquitin protein ligase [Source:HGNC Symbol;Acc:HGNC:17440]	intron	internal	0	0.08	-Inf	hypomethylation	0.0161301
chr3	14500510	14500654	RHBG	Rh family, B glycoprotein (gene/pseudogene) [Source:HGNC Symbol;Acc:HGNC:14572]	exon	internal	0.813333	4.88	-2.58496	hypomethylation	0.00749043
chr9	89635846	89643306	RMND1	required for meiotic nuclear division 1 homolog [Source:HGNC Symbol;Acc:HGNC:21176]	intron	internal	0.41	1.2	-1.558	hypomethylation	0.0272899
chr3	21640105	21661219	RNF115	ring finger protein 115 [Source:HGNC Symbol;Acc:HGNC:18154]	intron	first	0.256667	0.566667	-1.1375	hypomethylation	0.0234905
chr15	52327981	52329180	RNF121	ring finger protein 121 [Source:HGNC Symbol;Acc:HGNC:21070]	promoter	Distal	1.03	0.34	1.58496	hypermethylation	0.0161301
chr15	52367433	52388932	RNF121	ring finger protein 121 [Source:HGNC Symbol;Acc:HGNC:21070]	intron	internal	0.07	0.266667	-1.95936	hypomethylation	0.0336507
chr15	52411727	52413104	RNF121	ring finger protein 121 [Source:HGNC Symbol;Acc:HGNC:21070]	intron	last	0.0866667	0.606667	-2.80735	hypomethylation	0.0132356
chr1	119162431	119200152	RNF13	ring finger protein 13 [Source:HGNC Symbol;Acc:HGNC:10057]	intron	internal	0.15	0.4	-1.38187	hypomethylation	0.0493386
chr1	25709956	25713944	ROBO1	roundabout guidance receptor 1 [Source:HGNC Symbol;Acc:HGNC:10249]	intron	internal	0	0.223333	-Inf	hypomethylation	0.0161301
chr1	25767957	25997757	ROBO1	roundabout guidance receptor 1 [Source:HGNC Symbol;Acc:HGNC:10249]	intron	internal	0.0833333	0.183333	-1.08406	hypomethylation	0.0341754
chr11	86526431	86533295	ROCK2	Rho-associated, coiled-coil containing protein ki-se 2 [Source:HGNC Symbol;Acc:HGNC:10252]	intron	internal	0.08	0.426667	-2.41504	hypomethylation	0.0147206
chr2	126037032	126045776	RPA2	replication protein A2, 32kDa [Source:HGNC Symbol;Acc:HGNC:10290]	intron	internal	0	0.346667	-Inf	hypomethylation	0.0079662
chr1	109823103	109830073	RSRC1	arginine/serine-rich coiled-coil 1 [Source:HGNC Symbol;Acc:HGNC:24152]	intron	internal	0.03	0.143333	-2.32193	hypomethylation	0.0474207
chr1	110079287	110163846	RSRC1	arginine/serine-rich coiled-coil 1 [Source:HGNC Symbol;Acc:HGNC:24152]	intron	internal	0.11	0.286667	-1.36427	hypomethylation	0.0109317
chr1	110260923	110273598	RSRC1	arginine/serine-rich coiled-coil 1 [Source:HGNC Symbol;Acc:HGNC:24152]	intron	first	0.31	0.0266667	3.45943	hypermethylation	0.0393519
chr28	18442235	18463409	RTKN2	rhotekin 2 [Source:HGNC Symbol;Acc:HGNC:19364]	intron	internal	0.02	0.12	-2.70044	hypomethylation	0.0177043
chr6	87883674	87884751	RUFY3	RUN and FYVE domain containing 3 [Source:HGNC Symbol;Acc:HGNC:30285]	intron	internal	0	1.55333	-Inf	hypomethylation	0.039942
chr3	42188953	42189752	S1PR1	sphingosine-1-phosphate receptor 1 [Source:HGNC Symbol;Acc:HGNC:3165]	promoter	Intermediate	0	2.76333	-Inf	hypomethylation	0.0302729
chr22	54215113	54217799	SACM1L	SAC1 suppressor of actin mutations 1-like (yeast) [Source:HGNC Symbol;Acc:HGNC:17059]	intron	internal	0.71	0	Inf	hypermethylation	0.00227843
chr19	56549850	56550649	SAP30BP	SAP30 binding protein [Source:HGNC Symbol;Acc:HGNC:30785]	promoter	Intermediate	0	1.89	-Inf	hypomethylation	0.0161301
chr1	157174734	157203168	SATB1	SATB homeobox 1 [Source:HGNC Symbol;Acc:HGNC:10541]	intron	internal	0.883333	1.3	-0.555619	hypomethylation	0.0382717
chr3	118043316	118043448	SCLY	selenocysteine lyase [Source:HGNC Symbol;Acc:HGNC:18161]	exon	first	2.85667	8.57	-1.58496	hypomethylation	0.0257214
chr5	104363970	104364670	SCNN1A	-	promoter	Proximal	0	1.37	-Inf	hypomethylation	0.0194418
chr5	64609006	64610629	SCYL2	-	intron	internal	0.28	1.26	-2.16993	hypomethylation	0.0248962
chr10	93959636	93964958	SEL1L	protein sel-1 homolog 1 precursor [Source:RefSeq peptide;Acc:NP_001193837]	intron	first	0.0366667	0.423333	-3.58496	hypomethylation	0.0253864
chr1	100458664	100474405	SERPINI1	serpin peptidase inhibitor, clade I (neuroserpin), member 1 [Source:HGNC Symbol;Acc:HGNC:8943]	intron	internal	0.0733333	0.483333	-2.6845	hypomethylation	0.0137356
chr1	100487654	100539312	SERPINI1	serpin peptidase inhibitor, clade I (neuroserpin), member 1 [Source:HGNC Symbol;Acc:HGNC:8943]	intron	first	0.12	0.276667	-1.152	hypomethylation	0.000154715
chr7	69864852	69871345	SGCD	sarcoglycan, delta (35kDa dystrophin-associated glycoprotein) [Source:HGNC Symbol;Acc:HGNC:10807]	intron	internal	0.186667	0.73	-2	hypomethylation	0.0493149
chr5	112226638	112227338	SGSM3	small G protein sig-ling modulator 3 [Source:HGNC Symbol;Acc:HGNC:25228]	promoter	Proximal	1.98667	0.613333	1.70044	hypermethylation	0.0334717
chr1	141048990	141072117	SH3BGR	SH3 domain binding glutamate-rich protein [Source:HGNC Symbol;Acc:HGNC:10822]	intron	internal	0.0733333	0.17	-1.22239	hypomethylation	0.0362778
chr3	110121361	110121447	SH3D21	SH3 domain containing 21 [Source:HGNC Symbol;Acc:HGNC:26236]	intron	internal	0	6.66667	-Inf	hypomethylation	0.00749043
chr28	5299525	5314041	SIPA1L2	sig-l-induced proliferation-associated 1 like 2 [Source:HGNC Symbol;Acc:HGNC:23800]	intron	internal	0.24	0.906667	-1.91146	hypomethylation	0.00513871
chr28	5347660	5366469	SIPA1L2	sig-l-induced proliferation-associated 1 like 2 [Source:HGNC Symbol;Acc:HGNC:23800]	intron	first	0.56	0.9	-0.680932	hypomethylation	0.0354039
chr13	53903157	53928924	SIRPB1	Uncharacterized protein [Source:UniProtKB/TrEMBL;Acc:F1MD75]	intron	first	0.11	0.283333	-1.35755	hypomethylation	0.0490568
chr1	97831432	97842523	SKIL	SKI-like proto-oncogene [Source:HGNC Symbol;Acc:HGNC:10897]	intron	first	0	0.146667	-Inf	hypomethylation	0.0248962
chr6	68695688	68721389	SLAIN2	-	intron	first	0.0433333	0.163333	-1.87447	hypomethylation	0.0390205
chr5	64635078	64635778	SLC17A8	solute carrier family 17 (vesicular glutamate transporter), member 8 [Source:HGNC Symbol;Acc:HGNC:20151]	promoter	Proximal	3.73667	0.623333	2.58496	hypermethylation	0.0194418
chr5	64635278	64635379	SLC17A8	solute carrier family 17 (vesicular glutamate transporter), member 8 [Source:HGNC Symbol;Acc:HGNC:20151]	exon	first	15.38	2.56333	2.58496	hypermethylation	0.00749043
chrX	14221026	14232077	SLC25A14	solute carrier family 25 (mitochondrial carrier, brain), member 14 [Source:HGNC Symbol;Acc:HGNC:10984]	intron	internal	0	0.186667	-Inf	hypomethylation	0.00020204
chr21	47314786	47357600	SLC25A21	solute carrier family 25 (mitochondrial oxoadipate carrier), member 21 [Source:HGNC Symbol;Acc:HGNC:14411]	intron	internal	0.1	0.376667	-1.9386	hypomethylation	0.00055637
chr21	47525268	47831528	SLC25A21	solute carrier family 25 (mitochondrial oxoadipate carrier), member 21 [Source:HGNC Symbol;Acc:HGNC:14411]	intron	first	0.0933333	0.233333	-1.27798	hypomethylation	0.0280695
chr3	35182951	35189029	SLC25A24	solute carrier family 25 (mitochondrial carrier; phosphate carrier), member 24 [Source:HGNC Symbol;Acc:HGNC:20662]	intron	internal	0	0.236667	-Inf	hypomethylation	0.00219213
chr10	60276999	60278199	SLC27A2	solute carrier family 27 (fatty acid transporter), member 2 [Source:HGNC Symbol;Acc:HGNC:10996]	promoter	Distal	0.15	0.91	-2.58496	hypomethylation	0.00749043
chr2	127643164	127644457	SLC30A2	solute carrier family 30 (zinc transporter), member 2 [Source:HGNC Symbol;Acc:HGNC:11013]	intron	internal	0	0.993333	-Inf	hypomethylation	0.039942
chr13	32664384	32665583	SLC39A12	solute carrier family 39 (zinc transporter), member 12 [Source:HGNC Symbol;Acc:HGNC:20860]	promoter	Distal	0	1.44667	-Inf	hypomethylation	0.0161301
chr2	6716391	6717091	SLC40A1	solute carrier family 40 (iron-regulated transporter), member 1 [Source:HGNC Symbol;Acc:HGNC:10909]	promoter	Proximal	1.17333	5.88333	-2.32193	hypomethylation	0.0232152
chr4	114444201	114445453	SLC4A2	solute carrier family 4 (anion exchanger), member 2 [Source:HGNC Symbol;Acc:HGNC:11028]	intron	internal	0.716667	4.31	-2.58496	hypomethylation	0.0237194
chr4	114448425	114448543	SLC4A2	solute carrier family 4 (anion exchanger), member 2 [Source:HGNC Symbol;Acc:HGNC:11028]	intron	internal	4.6	26.4333	-2.52356	hypomethylation	0.0325398
chr6	88493521	88506177	SLC4A4	solute carrier family 4 (sodium bicarbo-te cotransporter), member 4 [Source:HGNC Symbol;Acc:HGNC:11030]	intron	internal	0.0533333	0.213333	-2	hypomethylation	0.00582069
chr3	102642049	102642181	SLC6A9	Transporter [Source:UniProtKB/TrEMBL;Acc:F6Q5E2]	exon	internal	2.7	9.01	-1.73697	hypomethylation	0.0248962
chr1	136514695	136516166	SLCO2A1	solute carrier organic anion transporter family, member 2A1 [Source:HGNC Symbol;Acc:HGNC:10955]	intron	internal	0	0.923333	-Inf	hypomethylation	0.0194418
chr8	42733689	42741727	SMARCA2	SWI/SNF related, matrix associated, actin dependent regulator of chromatin, subfamily a, member 2 [Source:HGNC Symbol;Acc:HGNC:11098]	intron	internal	0.04	0.29	-2.80735	hypomethylation	0.0223942
chr16	65994382	66038921	SMG7	SMG7 nonsense mediated mR- decay factor [Source:HGNC Symbol;Acc:HGNC:16792]	intron	first	0.146667	0.29	-0.959358	hypomethylation	0.0325054
chr16	66041591	66043301	SMG7	SMG7 nonsense mediated mR- decay factor [Source:HGNC Symbol;Acc:HGNC:16792]	intron	internal	0	1.07	-Inf	hypomethylation	0.00653338
chr19	25724358	25725157	SMTNL2	smoothelin-like 2 [Source:HGNC Symbol;Acc:HGNC:24764]	promoter	Intermediate	0.43	3.01333	-2.80735	hypomethylation	0.0223942
chr9	64765699	64783754	SNX14	sorting nexin-14 [Source:RefSeq peptide;Acc:NP_001178465]	intron	first	0.0566667	0.376667	-2.73697	hypomethylation	0.00742179
chr9	64785516	64789503	SNX14	sorting nexin-14 [Source:RefSeq peptide;Acc:NP_001178465]	intron	internal	0	0.293333	-Inf	hypomethylation	0.0257214
chr17	73629907	73631349	SPECC1L	sperm antigen with calponin homology and coiled-coil domains 1-like [Source:HGNC Symbol;Acc:HGNC:29022]	intron	internal	5.54	9.92	-0.84022	hypomethylation	0.0298332
chr6	109227694	109228066	SPON2	spondin 2, extracellular matrix protein [Source:HGNC Symbol;Acc:HGNC:11253]	intron	first	10.77	20.2567	-0.911463	hypomethylation	0.00828925
chr6	109227738	109228437	SPON2	spondin 2, extracellular matrix protein [Source:HGNC Symbol;Acc:HGNC:11253]	promoter	Proximal	8.22667	13.6133	-0.726982	hypomethylation	0.0269653
chr10	34009999	34034862	SPRED1	sprouty-related, EVH1 domain containing 1 [Source:HGNC Symbol;Acc:HGNC:20249]	intron	internal	0.04	0.19	-2.26303	hypomethylation	0.0442299
chr3	75251662	75258475	SRSF11	serine/arginine-rich splicing factor 11 [Source:HGNC Symbol;Acc:HGNC:10782]	intron	internal	0.57	0.88	-0.632268	hypomethylation	0.0177043
chr3	92413375	92416130	SSBP3	single stranded D- binding protein 3 [Source:HGNC Symbol;Acc:HGNC:15674]	intron	internal	0.283333	1.19667	-2.07039	hypomethylation	0.011355
chr3	30855125	30856752	ST7L	suppression of tumorigenicity 7 like [Source:HGNC Symbol;Acc:HGNC:18441]	intron	first	1.19667	2.39333	-1	hypomethylation	0.0294713
chr2	107379568	107380315	STK36	serine/threonine ki-se 36 [Source:HGNC Symbol;Acc:HGNC:17209]	exon	internal	2.50333	0	Inf	hypermethylation	0.0120725
chr2	27924919	27991506	STK39	serine threonine ki-se 39 [Source:HGNC Symbol;Acc:HGNC:17717]	intron	first	0.41	0.63	-0.616671	hypomethylation	0.0192034
chr9	82603071	82603771	STX11	syntaxin 11 [Source:HGNC Symbol;Acc:HGNC:11429]	promoter	Proximal	0.173333	0.866667	-2.32193	hypomethylation	0.0474207
chr11	98325802	98325948	STXBP1	syntaxin binding protein 1 [Source:HGNC Symbol;Acc:HGNC:11444]	exon	first	4.44333	10.37	-1.22239	hypomethylation	0.0390205
chr11	98379502	98380837	STXBP1	syntaxin binding protein 1 [Source:HGNC Symbol;Acc:HGNC:11444]	intron	internal	0.1	2.02667	-4.32193	hypomethylation	0.00709081
chr10	76361823	76362523	SYNE2	spectrin repeat containing, nuclear envelope 2 [Source:HGNC Symbol;Acc:HGNC:17084]	promoter	Proximal	1.61	4.18667	-1.37851	hypomethylation	0.0474207
chr10	76362023	76362136	SYNE2	spectrin repeat containing, nuclear envelope 2 [Source:HGNC Symbol;Acc:HGNC:17084]	exon	first	0.98	7.84	-3	hypomethylation	0.0077626
chr10	76454683	76460940	SYNE2	spectrin repeat containing, nuclear envelope 2 [Source:HGNC Symbol;Acc:HGNC:17084]	intron	internal	0.47	0.703333	-0.584963	hypomethylation	0.0161301
chr1	2188951	2189184	SYNJ1	sy-ptojanin 1 [Source:HGNC Symbol;Acc:HGNC:11503]	exon	internal	0	5.90333	-Inf	hypomethylation	0.0325054
chr3	34095570	34096369	SYPL2	sy-ptophysin-like 2 [Source:HGNC Symbol;Acc:HGNC:27638]	promoter	Intermediate	0.2	0.993333	-2.32193	hypomethylation	0.0474207
chr9	87772917	87793149	TAB2	TGF-beta activated ki-se 1/MAP3K7 binding protein 2 [Source:HGNC Symbol;Acc:HGNC:17075]	intron	internal	0.0266667	0.233333	-3.22239	hypomethylation	0.0280178
chr1	155996091	156065208	TBC1D5	-	intron	internal	0.443333	0.73	-0.722466	hypomethylation	0.0250563
chr1	90517158	90564799	TBL1XR1	transducin (beta)-like 1 X-linked receptor 1 [Source:HGNC Symbol;Acc:HGNC:29529]	intron	first	0.15	0.27	-0.870717	hypomethylation	0.0334339
chr3	78873941	78881649	TCTEX1D1	Tctex1 domain containing 1 [Source:HGNC Symbol;Acc:HGNC:26882]	intron	internal	0.08	0.5	-2.64386	hypomethylation	0.0375424
chr1	127985297	128002085	TFDP2	transcription factor Dp-2 (E2F dimerization partner 2) [Source:HGNC Symbol;Acc:HGNC:11751]	intron	internal	0.0333333	0.273333	-3.05889	hypomethylation	0.0116912
chr1	144069136	144069283	TFF3	trefoil factor 3 (intesti-l) [Source:HGNC Symbol;Acc:HGNC:11757]	exon	internal	1.42	12.7667	-3.16993	hypomethylation	0.0329008
chr3	472483	473282	TIPRL	TOR sig-ling pathway regulator [Source:HGNC Symbol;Acc:HGNC:30231]	promoter	Intermediate	0	1.26667	-Inf	hypomethylation	0.0257214
chr1	137126884	137283551	TMEM108	-	intron	internal	0.153333	0.276667	-0.847997	hypomethylation	0.0402935
chrX	32922393	32950241	TMEM185A	-	intron	first	0.0633333	0.173333	-1.44746	hypomethylation	0.0397784
chr5	70571324	70572523	TMEM263	transmembrane protein 263 [Source:HGNC Symbol;Acc:HGNC:28281]	promoter	Distal	0	0.52	-Inf	hypomethylation	0.0161301
chr5	70573699	70586954	TMEM263	transmembrane protein 263 [Source:HGNC Symbol;Acc:HGNC:28281]	intron	first	0.16	0.396667	-1.29546	hypomethylation	0.011355
chr1	82289064	82291074	TMEM41A	transmembrane protein 41A [Source:HGNC Symbol;Acc:HGNC:30544]	intron	internal	0	0.77	-Inf	hypomethylation	0.0141726
chr16	29638964	29639205	TMEM63A	transmembrane protein 63A [Source:HGNC Symbol;Acc:HGNC:29118]	intron	internal	0	2.05333	-Inf	hypomethylation	0.0161301
chr10	58664185	58666446	TMOD2	tropomodulin 2 (neuro-l) [Source:HGNC Symbol;Acc:HGNC:11872]	intron	last	0	0.58	-Inf	hypomethylation	0.0013239
chr1	143234533	143234647	TMPRSS2	transmembrane protease, serine 2 [Source:HGNC Symbol;Acc:HGNC:11876]	exon	internal	27.78	23.33	0.251539	hypermethylation	0.0161301
chr1	144232861	144235750	TMPRSS3	transmembrane protease, serine 3 [Source:HGNC Symbol;Acc:HGNC:11877]	intron	internal	1.03333	2.23	-1.10692	hypomethylation	0.0174576
chr13	556572	564233	TMX4	TMX4 protein; Uncharacterized protein [Source:UniProtKB/TrEMBL;Acc:A6H732]	intron	internal	0	0.336667	-Inf	hypomethylation	0.00749043
chr7	64313718	64316433	TNIP1	TNFAIP3 interacting protein 1 [Source:HGNC Symbol;Acc:HGNC:16903]	intron	internal	0	1.34333	-Inf	hypomethylation	0.0406421
chr4	93732009	93734191	TNPO3	transportin 3 [Source:HGNC Symbol;Acc:HGNC:17103]	intron	internal	0	1.20333	-Inf	hypomethylation	0.00219213
chr4	93774777	93800261	TNPO3	transportin 3 [Source:HGNC Symbol;Acc:HGNC:17103]	intron	first	0.176667	0.35	-0.970854	hypomethylation	0.0408667
chr23	27093666	27094014	TNXB	te-scin XB [Source:HGNC Symbol;Acc:HGNC:11976]	exon	internal	16.5067	17.78	-0.106915	hypomethylation	0.0474207
chr8	62082002	62082701	TOM5	Mitochondrial import receptor subunit TOM5 homolog [Source:UniProtKB/Swiss-Prot;Acc:A8YXZ8]	promoter	Proximal	2.54667	4.51	-0.823122	hypomethylation	0.0393519
chr8	62082324	62082502	TOM5	Mitochondrial import receptor subunit TOM5 homolog [Source:UniProtKB/Swiss-Prot;Acc:A8YXZ8]	exon	first	0.833333	5	-2.58496	hypomethylation	0.00749043
chr3	118282505	118283534	TRAF3IP1	TNF receptor-associated factor 3 interacting protein 1 [Source:HGNC Symbol;Acc:HGNC:17861]	intron	internal	2.75	6.27	-1.18763	hypomethylation	0.0452402
chr3	118283612	118287969	TRAF3IP1	TNF receptor-associated factor 3 interacting protein 1 [Source:HGNC Symbol;Acc:HGNC:17861]	intron	internal	0.83	2.03667	-1.29546	hypomethylation	0.0187023
chr3	118332510	118332734	TRAF3IP1	TNF receptor-associated factor 3 interacting protein 1 [Source:HGNC Symbol;Acc:HGNC:17861]	exon	internal	0	8.2	-Inf	hypomethylation	0.00749043
chr1	146816994	146819693	TRAPPC10	trafficking protein particle complex subunit 10 [Source:RefSeq peptide;Acc:NP_001192814]	intron	internal	0.153333	1.07667	-2.80735	hypomethylation	0.0303197
chr11	85228581	85233366	TRIB2	tribbles pseudoki-se 2 [Source:HGNC Symbol;Acc:HGNC:30809]	intron	first	0.536667	1.17667	-1.12928	hypomethylation	0.020364
chr2	118672984	118688216	TRIP12	thyroid hormone receptor interactor 12 [Source:HGNC Symbol;Acc:HGNC:12306]	intron	internal	0.01	0.08	-2.80735	hypomethylation	0.0132356
chr2	125454457	125461894	TRNAU1AP	tR- selenocysteine 1 associated protein 1 [Source:HGNC Symbol;Acc:HGNC:30813]	intron	internal	0.0233333	0.596667	-4.70044	hypomethylation	0.00971665
chr4	25213333	25239369	TSPAN13	tetraspanin 13 [Source:HGNC Symbol;Acc:HGNC:21643]	intron	first	0.113333	0.263333	-1.24793	hypomethylation	0.012501
chr10	38176937	38182491	TTBK2	tau tubulin ki-se 2 [Source:HGNC Symbol;Acc:HGNC:19141]	intron	internal	0	0.213333	-Inf	hypomethylation	0.00219213
chr2	30466961	30471515	TTC21B	tetratricopeptide repeat domain 21B [Source:HGNC Symbol;Acc:HGNC:25660]	intron	internal	0.77	0	Inf	hypermethylation	4.52021e-05
chr17	74900014	74906838	TXNRD2	-	intron	internal	3.57	4.26333	-0.255257	hypomethylation	0.0449088
chr21	31674758	31677880	UBE2Q2	ubiquitin-conjugating enzyme E2Q family member 2 [Source:HGNC Symbol;Acc:HGNC:19248]	intron	internal	0	0.466667	-Inf	hypomethylation	0.00219213
chr7	72970302	72973128	UBLCP1	ubiquitin-like domain containing CTD phosphatase 1 [Source:HGNC Symbol;Acc:HGNC:28110]	intron	internal	0	0.306667	-Inf	hypomethylation	0.0161301
chr27	26008823	26008936	UBXN8	UBX domain protein 8 [Source:HGNC Symbol;Acc:HGNC:30307]	exon	first	4.44333	0	Inf	hypermethylation	0.0161301
chr3	113906720	113907519	UGT1A1	UDP glucuronosyltransferase 1 family, polypeptide A1 [Source:HGNC Symbol;Acc:HGNC:12530]	promoter	Intermediate	0.436667	3.92333	-3.16993	hypomethylation	0.0329008
chr27	30952006	30972357	UNC5D	unc-5 netrin receptor D [Source:HGNC Symbol;Acc:HGNC:18634]	intron	internal	0.386667	0.566667	-0.542527	hypomethylation	0.0485021
chr27	30972392	30993269	UNC5D	unc-5 netrin receptor D [Source:HGNC Symbol;Acc:HGNC:18634]	intron	internal	0.146667	0.64	-2.10962	hypomethylation	0.0422292
chr1	2383016	2385273	URB1	nucleolar pre-ribosomal-associated protein 1 [Source:RefSeq peptide;Acc:NP_001192909]	intron	first	0.883333	2.10667	-1.25376	hypomethylation	0.012009
chr1	2387539	2393660	URB1	nucleolar pre-ribosomal-associated protein 1 [Source:RefSeq peptide;Acc:NP_001192909]	intron	internal	0	1.5	-Inf	hypomethylation	0.00347921
chr7	5801260	5801658	USE1	Uncharacterized protein; Unconventio-l S-RE in the ER 1 homolog (S. cerevisiae) [Source:UniProtKB/TrEMBL;Acc:Q148D2]	intron	internal	8.33333	4.33333	0.943416	hypermethylation	0.0326779
chr1	87951467	87974291	USP13	ubiquitin specific peptidase 13 (isopeptidase T-3) [Source:HGNC Symbol;Acc:HGNC:12611]	intron	internal	0.123333	0.316667	-1.37197	hypomethylation	0.0480745
chr1	88025614	88028923	USP13	ubiquitin specific peptidase 13 (isopeptidase T-3) [Source:HGNC Symbol;Acc:HGNC:12611]	intron	internal	0.503333	1.28	-1.34792	hypomethylation	0.0453075
chr1	88029068	88033466	USP13	ubiquitin specific peptidase 13 (isopeptidase T-3) [Source:HGNC Symbol;Acc:HGNC:12611]	intron	internal	0	0.216667	-Inf	hypomethylation	0.00749043
chr18	1516225	1516400	VAC14	Vac14 homolog (S. cerevisiae) [Source:HGNC Symbol;Acc:HGNC:25507]	exon	internal	11.11	8.99333	0.304855	hypermethylation	0.0161301
chr9	80663808	80683892	VTA1	vesicle (multivesicular body) trafficking 1 [Source:HGNC Symbol;Acc:HGNC:20954]	intron	first	0.04	0.14	-1.80735	hypomethylation	0.0241101
chr2	126450408	126456908	WASF2	WAS protein family, member 2 [Source:HGNC Symbol;Acc:HGNC:12733]	intron	internal	0	0.513333	-Inf	hypomethylation	0.0101636
chr2	126457726	126459818	WASF2	WAS protein family, member 2 [Source:HGNC Symbol;Acc:HGNC:12733]	intron	internal	0	1.09667	-Inf	hypomethylation	0.0406421
chr3	59186659	59189678	WDR63	WD repeat domain 63 [Source:HGNC Symbol;Acc:HGNC:30711]	intron	internal	0	0.806667	-Inf	hypomethylation	0.0488116
chr18	5291182	5292588	WWOX	WW domain containing oxidoreductase [Source:HGNC Symbol;Acc:HGNC:12799]	intron	internal	0	2.26	-Inf	hypomethylation	0.0379061
chr18	6196586	6197661	WWOX	WW domain containing oxidoreductase [Source:HGNC Symbol;Acc:HGNC:12799]	exon	last	7.56	9.98	-0.401098	hypomethylation	0.0378711
chr2	104663542	104663726	XRCC5	X-ray repair complementing defective repair in Chinese hamster cells 5 (double-strand-break rejoining) [Source:HGNC Symbol;Acc:HGNC:12833]	exon	internal	0	3.7	-Inf	hypomethylation	0.00749043
chr2	104663727	104664672	XRCC5	X-ray repair complementing defective repair in Chinese hamster cells 5 (double-strand-break rejoining) [Source:HGNC Symbol;Acc:HGNC:12833]	intron	internal	0	1.41667	-Inf	hypomethylation	0.0248962
chr2	104730081	104731928	XRCC5	X-ray repair complementing defective repair in Chinese hamster cells 5 (double-strand-break rejoining) [Source:HGNC Symbol;Acc:HGNC:12833]	intron	internal	0	0.6	-Inf	hypomethylation	0.0257214
chr13	41010213	41017533	XRN2	5'-3' exoribonuclease 2 [Source:HGNC Symbol;Acc:HGNC:12836]	intron	internal	0.51	1.48333	-1.53842	hypomethylation	0.00516687
chr1	83948588	83952017	YEATS2	YEATS domain containing 2 [Source:HGNC Symbol;Acc:HGNC:25489]	intron	internal	0.0433333	0.493333	-3.45943	hypomethylation	0.00211065
chr2	130909779	130915297	ZBTB40	zinc finger and BTB domain containing 40 [Source:HGNC Symbol;Acc:HGNC:29045]	intron	internal	0	0.843333	-Inf	hypomethylation	0.0354039
chr1	70287862	70290458	ZNF148	zinc finger protein 148 [Source:HGNC Symbol;Acc:HGNC:12933]	exon	internal	0	0.8	-Inf	hypomethylation	0.0194418
chr1	70345889	70372259	ZNF148	zinc finger protein 148 [Source:HGNC Symbol;Acc:HGNC:12933]	intron	internal	0.09	0.153333	-0.736966	hypomethylation	0.0161301

## Sheet: Table S2
Table S2 Summary of the differentially methylated genes harboring in the QTLs associated with clinical mastitis, somatic cell count and somatic cell score
Gene symbol	QTL location
AACS	Name="Somatic cell score QTL #19036";QTL_ID=19036;Type=;;Trait=Somatic cell score;PubMed_ID=21906097
ABHD12	Name="Somatic cell score QTL #4983";QTL_ID=4983;Type=Significant;P-value=0.033;Trait=Somatic cell score;PubMed_ID=18832229
ACMSD	Name="Somatic cell score QTL #3600";QTL_ID=3600;Type=Significant;P-value=0.01;Trait=Somatic cell score;PubMed_ID=12729552
ACSBG1	Name="Somatic cell score QTL #5446";QTL_ID=5446;Type=Significant;P-value=<0.01;F-value=4.17;Trait=Somatic cell score;PubMed_ID=14762087
ACVR2A	Name="Somatic cell score QTL #16040";QTL_ID=16040;Type=Significant;;Trait=Somatic cell score;PubMed_ID=20536635
ADCY7	Name="Somatic cell score QTL #18469";QTL_ID=18469;Type=Significant;P-value=<0.05;Trait=Somatic cell score;PubMed_ID=19725965
ADCYAP1R1	Name="Somatic cell count QTL #2492";QTL_ID=2492;Type=Significant;;Trait=Somatic cell count;PubMed_ID=11845286
AGO2	Name="Somatic cell score QTL #3519";QTL_ID=3519;Type=Significant;P-value=<0.05;Trait=Somatic cell score;PubMed_ID=17179535
ARHGAP15	Name="Somatic cell score QTL #3600";QTL_ID=3600;Type=Significant;P-value=0.01;Trait=Somatic cell score;PubMed_ID=12729552
ASB4	Name="Somatic cell score QTL #2730";QTL_ID=2730;Type=Significant;F-value=3.44;Trait=Somatic cell score;PubMed_ID=9691050
ASIC2	Name="Somatic cell score QTL #3623";QTL_ID=3623;Type=Significant;P-value=<0.01;Trait=Somatic cell score;PubMed_ID=12729552
ATF1	Name="Somatic cell score QTL #2659";QTL_ID=2659;Type=Significant;F-value=9.1;Trait=Somatic cell score;PubMed_ID=14762090
ATP6V1H	Name="Somatic cell score QTL #4884";QTL_ID=4884;Type=Significant;P-value=<0.01;Trait=Somatic cell score;PubMed_ID=17954769
BNIP2	Name="Somatic cell score QTL #32404";QTL_ID=32404;Type=;P-value=<0.05;Trait=Somatic cell score;PubMed_ID=25288516
C20orf194	Name="Somatic cell score QTL #2775";QTL_ID=2775;Type=Significant;;Trait=Somatic cell score;PubMed_ID=14556700
CAND1	Name="Somatic cell score QTL #20620";QTL_ID=20620;Type=Significant;P-value=<0.05;Trait=Somatic cell score;PubMed_ID=22303302
CLK4	Name="Somatic cell score QTL #2667";QTL_ID=2667;Type=Significant;F-value=8.8;Trait=Somatic cell score;PubMed_ID=14762090
CPNE5	Name="Somatic cell score QTL #5447";QTL_ID=5447;Type=Significant;P-value=0.01;F-value=2.56;Trait=Somatic cell score;PubMed_ID=14762087
CSNK1D	Name="Somatic cell score QTL #10446";QTL_ID=10446;Type=Significant;P-value=0.0095;F-value=2.2;Trait=Somatic cell score;PubMed_ID=15514072
DCTN1	Name="Somatic cell count QTL #1693";QTL_ID=1693;Type=Significant;F-value=19.55;Trait=Somatic cell count;PubMed_ID=16167984
DOCK6	Name="Somatic cell score QTL #3537";QTL_ID=3537;Type=Significant;F-value=7.8;Trait=Somatic cell score;PubMed_ID=14762091
DYNC1I1	Name="Somatic cell score QTL #2730";QTL_ID=2730;Type=Significant;F-value=3.44;Trait=Somatic cell score;PubMed_ID=9691050
EPC1	Name="Somatic cell score QTL #4983";QTL_ID=4983;Type=Significant;P-value=0.033;Trait=Somatic cell score;PubMed_ID=18832229
ETFA	Name="Somatic cell score QTL #5446";QTL_ID=5446;Type=Significant;P-value=<0.01;F-value=4.17;Trait=Somatic cell score;PubMed_ID=14762087
FDX1	Name="Somatic cell score QTL #3416";QTL_ID=3416;Type=Significant;P-value=0.0005;Trait=Somatic cell score;PubMed_ID=12605852
FMNL2	Name="Somatic cell score QTL #16040";QTL_ID=16040;Type=Significant;;Trait=Somatic cell score;PubMed_ID=20536635
FOCAD	Name="Somatic cell count QTL #2498";QTL_ID=2498;Type=Significant;;Trait=Somatic cell count;PubMed_ID=11845286
FTO	Name="Somatic cell score QTL #3556";QTL_ID=3556;Type=Significant;P-value=<0.01;F-value=12.76;Trait=Somatic cell score;PubMed_ID=16734691
GLOD4	Name="Somatic cell score QTL #3624";QTL_ID=3624;Type=Significant;P-value=<0.01;Trait=Somatic cell score;PubMed_ID=12729552
HERC5	Name="Somatic cell score QTL #10439";QTL_ID=10439;Type=Significant;P-value=0.0440;F-value=2.0;Trait=Somatic cell score;PubMed_ID=15514072
HSD17B4	Name="Somatic cell score QTL #2667";QTL_ID=2667;Type=Significant;F-value=8.8;Trait=Somatic cell score;PubMed_ID=14762090
IMMT	Name="Somatic cell score QTL #2738";QTL_ID=2738;Type=Significant;F-value=2.48;Trait=Somatic cell score;PubMed_ID=9691050
ITFG1	Name="Somatic cell score QTL #18469";QTL_ID=18469;Type=Significant;P-value=<0.05;Trait=Somatic cell score;PubMed_ID=19725965
KANSL2	Name="Somatic cell score QTL #2659";QTL_ID=2659;Type=Significant;F-value=9.1;Trait=Somatic cell score;PubMed_ID=14762090
KCNN2	Name="Clinical mastitis QTL #5449";QTL_ID=5449;Type=;P-value=0.02;F-value=2.30;Trait=Clinical mastitis;PubMed_ID=14762087
LPCAT2	Name="Somatic cell score QTL #3556";QTL_ID=3556;Type=Significant;P-value=<0.01;F-value=12.76;Trait=Somatic cell score;PubMed_ID=16734691
MAP1B	Name="Somatic cell score QTL #2683";QTL_ID=2683;Type=Significant;F-value=11.8;Trait=Somatic cell score;PubMed_ID=14762090
MYOT	Name="Clinical mastitis QTL #19015";QTL_ID=19015;Type=;;Trait=Clinical mastitis;PubMed_ID=21906097
MYOZ2	Name="Somatic cell score QTL #10439";QTL_ID=10439;Type=Significant;P-value=0.0440;F-value=2.0;Trait=Somatic cell score;PubMed_ID=15514072
NPEPPS	Name="Somatic cell score QTL #10446";QTL_ID=10446;Type=Significant;P-value=0.0095;F-value=2.2;Trait=Somatic cell score;PubMed_ID=15514072
PCSK2	Name="Somatic cell score QTL #4983";QTL_ID=4983;Type=Significant;P-value=0.033;Trait=Somatic cell score;PubMed_ID=18832229
PDXDC1	Name="Somatic cell score QTL #4993";QTL_ID=4993;Type=Significant;P-value=0.034;Trait=Somatic cell score;PubMed_ID=18832229
PHF12	Name="Somatic cell score QTL #3624";QTL_ID=3624;Type=Significant;P-value=<0.01;Trait=Somatic cell score;PubMed_ID=12729552
PKD2	Name="Somatic cell score QTL #10439";QTL_ID=10439;Type=Significant;P-value=0.0440;F-value=2.0;Trait=Somatic cell score;PubMed_ID=15514072
POLR1A	Name="Somatic cell score QTL #2738";QTL_ID=2738;Type=Significant;F-value=2.48;Trait=Somatic cell score;PubMed_ID=9691050
POLR2M	Name="Somatic cell score QTL #3436";QTL_ID=3436;Type=;P-value=0.009;Trait=Somatic cell score;PubMed_ID=12605852
RAB37	Name="Somatic cell score QTL #10446";QTL_ID=10446;Type=Significant;P-value=0.0095;F-value=2.2;Trait=Somatic cell score;PubMed_ID=15514072
RAP1GDS1	Name="Somatic cell score QTL #10439";QTL_ID=10439;Type=Significant;P-value=0.0440;F-value=2.0;Trait=Somatic cell score;PubMed_ID=15514072
RBPJ	Name="Somatic cell score QTL #10439";QTL_ID=10439;Type=Significant;P-value=0.0440;F-value=2.0;Trait=Somatic cell score;PubMed_ID=15514072
RNF115	Name="Somatic cell score QTL #6050";QTL_ID=6050;Type=;P-value=0.07;Trait=Somatic cell score;PubMed_ID=18650300
SAP30BP	Name="Somatic cell score QTL #10446";QTL_ID=10446;Type=Significant;P-value=0.0095;F-value=2.2;Trait=Somatic cell score;PubMed_ID=15514072
SLC17A8	Name="Somatic cell score QTL #20620";QTL_ID=20620;Type=Significant;P-value=<0.05;Trait=Somatic cell score;PubMed_ID=22303302
SLC25A21	Name="Somatic cell score QTL #19042";QTL_ID=19042;Type=Significant;;Trait=Somatic cell score;PubMed_ID=21906097
SLC27A2	Name="Somatic cell score QTL #3436";QTL_ID=3436;Type=;P-value=0.009;Trait=Somatic cell score;PubMed_ID=12605852
SLC4A4	Name="Somatic cell score QTL #24071";QTL_ID=24071;Type=Significant;P-value=<0.001;Varance=0.73;Trait=Somatic cell score;PubMed_ID=24485673
SMARCA2	Name="Somatic cell count QTL #2498";QTL_ID=2498;Type=Significant;;Trait=Somatic cell count;PubMed_ID=11845286
SMTNL2	Name="Somatic cell score QTL #3624";QTL_ID=3624;Type=Significant;P-value=<0.01;Trait=Somatic cell score;PubMed_ID=12729552
SPRED1	Name="Somatic cell count QTL #2701";QTL_ID=2701;Type=Significant;P-value=0.027;Trait=Somatic cell count;PubMed_ID=12613879
SRSF11	Name="Clinical mastitis QTL #2489";QTL_ID=2489;Type=Significant;P-value=0.014;Trait=Clinical mastitis;PubMed_ID=11845286
TBL1XR1	Name="Somatic cell score QTL #6150";QTL_ID=6150;Type=;P-value=<0.05;Trait=Somatic cell score;PubMed_ID=18650300
TMEM263	Name="Somatic cell score QTL #20620";QTL_ID=20620;Type=Significant;P-value=<0.05;Trait=Somatic cell score;PubMed_ID=22303302
TMOD2	Name="Somatic cell score QTL #3436";QTL_ID=3436;Type=;P-value=0.009;Trait=Somatic cell score;PubMed_ID=12605852
TNXB	Name="Somatic cell score QTL #2688";QTL_ID=2688;Type=Significant;F-value=12.7;Trait=Somatic cell score;PubMed_ID=14762090
TSPAN13	Name="Somatic cell score QTL #2730";QTL_ID=2730;Type=Significant;F-value=3.44;Trait=Somatic cell score;PubMed_ID=9691050
TTBK2	Name="Somatic cell count QTL #2701";QTL_ID=2701;Type=Significant;P-value=0.027;Trait=Somatic cell count;PubMed_ID=12613879
UBE2Q2	Name="Somatic cell score QTL #5446";QTL_ID=5446;Type=Significant;P-value=<0.01;F-value=4.17;Trait=Somatic cell score;PubMed_ID=14762087
WDR63	Name="Clinical mastitis QTL #2489";QTL_ID=2489;Type=Significant;P-value=0.014;Trait=Clinical mastitis;PubMed_ID=11845286
WWOX	Name="Somatic cell score QTL #3554";QTL_ID=3554;Type=Significant;P-value=<0.05;F-value=7.83;Trait=Somatic cell score;PubMed_ID=16734691
XRN2	Name="Somatic cell score QTL #4983";QTL_ID=4983;Type=Significant;P-value=0.033;Trait=Somatic cell score;PubMed_ID=18832229

## Sheet: Table S3
Table S3 Summary of the differentially methylated miRNAs in the two libraries. A total of 26 differentially methylated miRNAs including 8 up-methylated miRNAs and 18 down-methylated miRNAs were identified in the healthy and mastitic groups.
Chr	Start	End	miRNA name	miRNA_Info1	miRNA_Info2	MC_methylation ratio	HC_methylation ratio	log2(fold_change)(MC/HC)	Up-Down-Regulation	P value
chr22	49139844	49141043	bta-miR-135a	miRNA promoter	Distal	1.75667	3.92333	-1.16046	hypomethylation	0.00495204
chr21	33856325	33857124	bta-miR-631	miRNA promoter	Intermediate	0	1.47	-Inf	hypomethylation	0.00653338
chr1	73566481	73567181	bta-miR-2287	miRNA promoter	Proximal	0	0.883333	-Inf	hypomethylation	0.00749043
chr8	9153232	9153932	bta-miR-124a	miRNA promoter	Proximal	2.09333	4.18667	-1	hypomethylation	0.00804989
chr12	32285649	32286448	bta-miR-2285o	miRNA promoter	Intermediate	6.67	9.37	-0.490986	hypomethylation	0.0106366
chr12	80287005	80287705	bta-miR-2285n	miRNA promoter	Proximal	0.62	3.93667	-2.66297	hypomethylation	0.011355
chr12	19598129	19598928	bta-miR-15a	miRNA promoter	Distal	7.40667	11.4233	-0.624491	hypomethylation	0.022646
chr16	51777252	51778051	bta-miR-2896	miRNA promoter	Intermediate	0	3.16667	-Inf	hypomethylation	0.014483
chr7	90554248	90554948	bta-miR-9-5p	miRNA promoter	Proximal	7.44	11.0133	-0.565597	hypomethylation	0.0223942
chr5	49530627	49531327	bta-miR-2285f	miRNA promoter	Proximal	2.13333	3.46667	-0.70044	hypomethylation	0.0241101
chr25	2986509	2987708	bta-miR-2383	miRNA promoter	Distal	0.336667	3.91333	-3.54432	hypomethylation	0.025563
chr5	110021444	110022643	bta-miR-2438	miRNA promoter	Distal	0	0.7	-Inf	hypomethylation	0.0257214
chr18	58012674	58013873	bta-miR-99b	miRNA promoter	Distal	0.52	2.61333	-2.32193	hypomethylation	0.0282872
chr23	3209866	3211065	bta-miR-2285j	miRNA promoter	Distal	0	1.37	-Inf	hypomethylation	0.0313757
chr19	50853489	50854189	bta-miR-2345	miRNA promoter	Proximal	0	2.40667	-Inf	hypomethylation	0.0325325
chr21	66706708	66707408	bta-miR-342	miRNA promoter	Proximal	1.7	8.16	-2.26303	hypomethylation	0.0354039
chr4	10653726	10654426	bta-miR-489	miRNA promoter	Proximal	0.26	1.29333	-2.32193	hypomethylation	0.0474207
chr4	10653806	10654605	bta-miR-653	miRNA promoter	Intermediate	0.21	1.05667	-2.32193	hypomethylation	0.0474207
chr3	9879602	9880801	bta-miR-1584-3p	miRNA promoter	Distal	1.39	0.56	1.32193	hypermethylation	0.00653338
chr3	9879568	9880767	bta-miR-1584-5p	miRNA promoter	Distal	1.37333	0.55	1.32193	hypermethylation	0.00653338
chr10	12690960	12691759	bta-miR-2290	miRNA promoter	Intermediate	3.85667	2.10667	0.874469	hypermethylation	0.00749043
chr19	23652650	23653849	bta-miR-212	miRNA promoter	Distal	3.74	2.84667	0.394279	hypermethylation	0.0177043
chr7	74184855	74185555	bta-miR-146a	miRNA promoter	Proximal	2.58667	0.516667	2.32193	hypermethylation	0.0232152
chr14	2070861	2071660	bta-miR-2309	miRNA promoter	Intermediate	10.17	6.35667	0.678072	hypermethylation	0.0252214
chr22	59817256	59818055	bta-miR-2374	miRNA promoter	Intermediate	3.08	0	Inf	hypermethylation	0.0257214
chr7	23424822	23425522	bta-miR-2457	miRNA promoter	Proximal	4.72333	1.29	1.87447	hypermethylation	0.044596

## Sheet: Table S4
Table S4 Summary of the differentially expressed genes in the two groups. A total of 1339 DEGs including 1094 up-regulated genes and 245 down-regulated genes were identified in the healthy and mastitic groups.
Ensembl Gene ID	Gene symbol	Description	MC_fpkm	HC_fpkm	log2(fold_change)(MC/HC)	Up-Down-Regulation	P value	GO_term	KEGG
ENSBTAG00000018137	A2M	Bos taurus alpha-2-macroglobulin (A2M), mRNA. [Source:RefSeq mRNA;Acc:NM_001109795]	189.402	50.6648	1.90239	up	0.00725	GO:0001869(negative regulation of complement activation, lectin pathway);GO:0002020(protease binding);GO:0004866(endopeptidase inhibitor activity);GO:0004867(serine-type endopeptidase inhibitor activity);GO:0005515(protein binding);GO:0005576(extracellular region);GO:0005615(extracellular space);GO:0010466(negative regulation of peptidase activity);GO:0010951(negative regulation of endopeptidase …	04610(Complement and coagulation cascades)
ENSBTAG00000019049	AATK	apoptosis-associated tyrosine kinase [Source:HGNC Symbol;Acc:21]	1.32821	0.303388	2.13024	up	0.0006	GO:0000166(nucleotide binding);GO:0004672(protein kinase activity);GO:0004713(protein tyrosine kinase activity);GO:0005515(protein binding);GO:0005524(ATP binding);GO:0005739(mitochondrion);GO:0005783(endoplasmic reticulum);GO:0006468(protein phosphorylation);GO:0006915(apoptotic process);GO:0007420(brain development);GO:0016301(kinase activity);GO:0016310(phosphorylation);GO:0016740(transferase …	NA
ENSBTAG00000014903	ABCA3	Bos taurus ATP-binding cassette, sub-family A (ABC1), member 3 (ABCA3), mRNA. [Source:RefSeq mRNA;Acc:NM_001113746]	41.9433	18.3695	1.19113	up	0.0099	GO:0000166(nucleotide binding);GO:0005524(ATP binding);GO:0005886(plasma membrane);GO:0006200(ATP catabolic process);GO:0006810(transport);GO:0016887(ATPase activity);GO:0017111(nucleoside-triphosphatase activity);GO:0097208(alveolar lamellar body);GO:0097233(alveolar lamellar body membrane)	02010(ABC transporters)
ENSBTAG00000006896	ABCA9	ATP-binding cassette, sub-family A (ABC1), member 9 [Source:HGNC Symbol;Acc:39]	1.29304	0.254866	2.34296	up	0.0004	GO:0000166(nucleotide binding);GO:0005524(ATP binding);GO:0005739(mitochondrion);GO:0006200(ATP catabolic process);GO:0016887(ATPase activity);GO:0017111(nucleoside-triphosphatase activity)	02010(ABC transporters)
ENSBTAG00000021272	ABCG1	ATP-binding cassette, sub-family G (WHITE), member 1 [Source:HGNC Symbol;Acc:73]	4.43417	13.7504	-1.63274	down	0.00255	GO:0000166(nucleotide binding);GO:0005515(protein binding);GO:0005524(ATP binding);GO:0005548(phospholipid transporter activity);GO:0005739(mitochondrion);GO:0005768(endosome);GO:0005794(Golgi apparatus);GO:0005886(plasma membrane);GO:0006200(ATP catabolic process);GO:0006355(regulation of transcription, DNA-dependent);GO:0006810(transport);GO:0008203(cholesterol metabolic process);GO:0009897(ext…	02010(ABC transporters)
ENSBTAG00000001420	ABHD12	Bos taurus abhydrolase domain containing 12 (ABHD12), mRNA. [Source:RefSeq mRNA;Acc:NM_001078116]	871.112	316.831	1.45914	up	0.02835	GO:0006660(phosphatidylserine catabolic process);GO:0007628(adult walking behavior);GO:0010996(response to auditory stimulus);GO:0016020(membrane);GO:0016021(integral to membrane);GO:0016787(hydrolase activity);GO:0032281(alpha-amino-3-hydroxy-5-methyl-4-isoxazolepropionic acid selective glutamate receptor complex);GO:0047372(acylglycerol lipase activity)	NA
ENSBTAG00000008416	ABHD5	Bos taurus abhydrolase domain containing 5 (ABHD5), mRNA. [Source:RefSeq mRNA;Acc:NM_001076063]	59.3981	18.7976	1.65987	up	5e-05	GO:0005515(protein binding);GO:0005811(lipid particle);GO:0005829(cytosol);GO:0006654(phosphatidic acid biosynthetic process);GO:0010891(negative regulation of sequestering of triglyceride);GO:0010898(positive regulation of triglyceride catabolic process);GO:0016787(hydrolase activity);GO:0042171(lysophosphatidic acid acyltransferase activity);GO:0051006(positive regulation of lipoprotein lipase …	NA
ENSBTAG00000018283	ACAA1	Bos taurus acetyl-CoA acyltransferase 1 (ACAA1), mRNA. [Source:RefSeq mRNA;Acc:NM_001034319]	53.2556	26.5733	1.00296	up	0.0108	GO:0000038(very long-chain fatty acid metabolic process);GO:0003824(catalytic activity);GO:0005515(protein binding);GO:0005777(peroxisome);GO:0006635(fatty acid beta-oxidation);GO:0008152(metabolic process);GO:0008206(bile acid metabolic process);GO:0016401(palmitoyl-CoA oxidase activity);GO:0016740(transferase activity);GO:0016746(transferase activity, transferring acyl groups);GO:0016747(transf…	00071(Fatty acid metabolism);00280(Valine, leucine and isoleucine degradation);01040(Biosynthesis of unsaturated fatty acids);01100(Metabolic pathways);03320(PPAR signaling pathway);04146(Peroxisome)
ENSBTAG00000012937	ACAD8	Bos taurus acyl-CoA dehydrogenase family, member 8 (ACAD8), mRNA. [Source:RefSeq mRNA;Acc:NM_001075551]	61.7457	28.9168	1.09443	up	0.015	GO:0003995(acyl-CoA dehydrogenase activity);GO:0005739(mitochondrion);GO:0008152(metabolic process);GO:0016491(oxidoreductase activity);GO:0016627(oxidoreductase activity, acting on the CH-CH group of donors);GO:0050660(flavin adenine dinucleotide binding);GO:0055114(oxidation-reduction process)	00280(Valine, leucine and isoleucine degradation);01100(Metabolic pathways)
ENSBTAG00000021202	ACOT7	Bos taurus acyl-CoA thioesterase 7 (ACOT7), mRNA. [Source:RefSeq mRNA;Acc:NM_001075682]	73.2014	25.655	1.51263	up	0.0022	GO:0005829(cytosol);GO:0009062(fatty acid catabolic process);GO:0016290(palmitoyl-CoA hydrolase activity);GO:0043005(neuron projection);GO:0044297(cell body)	01040(Biosynthesis of unsaturated fatty acids)
ENSBTAG00000034246	ACRBP	acrosin binding protein [Source:HGNC Symbol;Acc:17195]	29.8533	4.7027	2.66633	up	0.0176	NA	NA
ENSBTAG00000019708	ACSL6	Bos taurus acyl-CoA synthetase long-chain family member 6 (ACSL6), mRNA. [Source:RefSeq mRNA;Acc:NM_001038042]	85.8781	26.3389	1.70509	up	0.00025	GO:0001676(long-chain fatty acid metabolic process);GO:0003824(catalytic activity);GO:0004467(long-chain fatty acid-CoA ligase activity);GO:0005515(protein binding);GO:0005739(mitochondrion);GO:0007405(neuroblast proliferation);GO:0008152(metabolic process);GO:0016020(membrane);GO:0019899(enzyme binding)	00071(Fatty acid metabolism);01100(Metabolic pathways);03320(PPAR signaling pathway);04146(Peroxisome);04920(Adipocytokine signaling pathway)
ENSBTAG00000013303	ACSS2	Bos taurus acyl-CoA synthetase short-chain family member 2 (ACSS2), mRNA. [Source:RefSeq mRNA;Acc:NM_001105339]	54.3957	24.4896	1.15133	up	0.00885	GO:0003824(catalytic activity);GO:0003987(acetate-CoA ligase activity);GO:0005634(nucleus);GO:0005737(cytoplasm);GO:0006085(acetyl-CoA biosynthetic process);GO:0008152(metabolic process);GO:0008610(lipid biosynthetic process);GO:0043231(intracellular membrane-bounded organelle)	00010(Glycolysis / Gluconeogenesis);00620(Pyruvate metabolism);00640(Propanoate metabolism);01100(Metabolic pathways)
ENSBTAG00000005714	ACTC1	Bos taurus actin, alpha, cardiac muscle 1 (ACTC1), mRNA. [Source:RefSeq mRNA;Acc:NM_001034585]	1.6892	0	inf	up	5e-05	GO:0000166(nucleotide binding);GO:0001725(stress fiber);GO:0005200(structural constituent of cytoskeleton);GO:0005524(ATP binding);GO:0005737(cytoplasm);GO:0005856(cytoskeleton);GO:0005865(striated muscle thin filament);GO:0005884(actin filament);GO:0006200(ATP catabolic process);GO:0015629(actin cytoskeleton);GO:0016887(ATPase activity);GO:0017022(myosin binding);GO:0019894(kinesin binding);GO:0…	04260(Cardiac muscle contraction);05410(Hypertrophic cardiomyopathy (HCM));05414(Dilated cardiomyopathy)
ENSBTAG00000018255	ACTN1	Bos taurus actinin, alpha 1 (ACTN1), mRNA. [Source:RefSeq mRNA;Acc:NM_001035351]	80.8637	27.6766	1.54683	up	0.00015	GO:0001726(ruffle);GO:0003725(double-stranded RNA binding);GO:0003779(actin binding);GO:0005178(integrin binding);GO:0005509(calcium ion binding);GO:0005515(protein binding);GO:0005523(tropomyosin binding);GO:0005737(cytoplasm);GO:0005856(cytoskeleton);GO:0005886(plasma membrane);GO:0005916(fascia adherens);GO:0005925(focal adhesion);GO:0012506(vesicle membrane);GO:0016020(membrane);GO:0017166(vi…	04510(Focal adhesion);04520(Adherens junction);04530(Tight junction);04670(Leukocyte transendothelial migration);04810(Regulation of actin cytoskeleton);05146(Amoebiasis);05322(Systemic lupus erythematosus);05412(Arrhythmogenic right ventricular cardiomyopathy (ARVC))
ENSBTAG00000011215	ACTN4	Bos taurus actinin, alpha 4 (ACTN4), mRNA. [Source:RefSeq mRNA;Acc:NM_001098052]	381.038	180.713	1.07623	up	0.0279	GO:0001725(stress fiber);GO:0001882(nucleoside binding);GO:0003779(actin binding);GO:0005509(calcium ion binding);GO:0005515(protein binding);GO:0005634(nucleus);GO:0005737(cytoplasm);GO:0005911(cell-cell junction);GO:0006810(transport);GO:0008104(protein localization);GO:0015031(protein transport);GO:0030018(Z disc);GO:0030529(ribonucleoprotein complex);GO:0030863(cortical cytoskeleton);GO:00311…	04510(Focal adhesion);04520(Adherens junction);04530(Tight junction);04670(Leukocyte transendothelial migration);04810(Regulation of actin cytoskeleton);05146(Amoebiasis);05322(Systemic lupus erythematosus);05412(Arrhythmogenic right ventricular cardiomyopathy (ARVC))
ENSBTAG00000011909	ACVR1	Bos taurus activin A receptor, type I (ACVR1), mRNA. [Source:RefSeq mRNA;Acc:NM_176663]	6.33622	2.68204	1.24029	up	0.00475	GO:0000082(G1/S transition of mitotic cell cycle);GO:0000166(nucleotide binding);GO:0001569(patterning of blood vessels);GO:0001701(in utero embryonic development);GO:0001702(gastrulation with mouth forming second);GO:0001707(mesoderm formation);GO:0001755(neural crest cell migration);GO:0002526(acute inflammatory response);GO:0003143(embryonic heart tube morphogenesis);GO:0003183(mitral valve mo…	04060(Cytokine-cytokine receptor interaction);04350(TGF-beta signaling pathway)
ENSBTAG00000013555	ACVR1B	Uncharacterized protein [Source:UniProtKB/TrEMBL;Acc:F1MSQ2]	24.7473	7.76433	1.67234	up	0.00035	GO:0000082(G1/S transition of mitotic cell cycle);GO:0000166(nucleotide binding);GO:0001701(in utero embryonic development);GO:0001942(hair follicle development);GO:0004672(protein kinase activity);GO:0004674(protein serine/threonine kinase activity);GO:0004675(transmembrane receptor protein serine/threonine kinase activity);GO:0004713(protein tyrosine kinase activity);GO:0005024(transforming gro…	04060(Cytokine-cytokine receptor interaction)
ENSBTAG00000001735	ADAM11	ADAM metallopeptidase domain 11 [Source:HGNC Symbol;Acc:189]	2.93293	8.28819	-1.49872	down	0.003	GO:0004222(metalloendopeptidase activity);GO:0005515(protein binding);GO:0006508(proteolysis);GO:0008237(metallopeptidase activity);GO:0008270(zinc ion binding)	NA
ENSBTAG00000003836	ADAM19	ADAM metallopeptidase domain 19 [Source:HGNC Symbol;Acc:197]	71.3411	28.0192	1.34832	up	0.00155	GO:0004222(metalloendopeptidase activity);GO:0005515(protein binding);GO:0006508(proteolysis);GO:0006509(membrane protein ectodomain proteolysis);GO:0007507(heart development);GO:0008237(metallopeptidase activity);GO:0008270(zinc ion binding)	NA
ENSBTAG00000037929	ADAM28	ADAM metallopeptidase domain 28 [Source:HGNC Symbol;Acc:206]	1.56662	0.112612	3.79822	up	0.00035	GO:0004222(metalloendopeptidase activity);GO:0005515(protein binding);GO:0005886(plasma membrane);GO:0006508(proteolysis);GO:0008237(metallopeptidase activity);GO:0008270(zinc ion binding)	NA
ENSBTAG00000023832	ADAM8	ADAM metallopeptidase domain 8 [Source:HGNC Symbol;Acc:215]	70.4911	17.4136	2.01723	up	5e-05	GO:0000902(cell morphogenesis);GO:0001525(angiogenesis);GO:0002102(podosome);GO:0002523(leukocyte migration involved in inflammatory response);GO:0002675(positive regulation of acute inflammatory response);GO:0002693(positive regulation of cellular extravasation);GO:0004222(metalloendopeptidase activity);GO:0005509(calcium ion binding);GO:0005515(protein binding);GO:0005737(cytoplasm);GO:0005886(…	NA
ENSBTAG00000001125	ADAMDEC1	Bos taurus ADAM-like, decysin 1 (ADAMDEC1), mRNA. [Source:RefSeq mRNA;Acc:NM_001206371]	43.8055	2.46232	4.15302	up	5e-05	GO:0004222(metalloendopeptidase activity);GO:0006508(proteolysis);GO:0008233(peptidase activity);GO:0008237(metallopeptidase activity);GO:0008270(zinc ion binding);GO:0016787(hydrolase activity);GO:0046872(metal ion binding)	NA
ENSBTAG00000014665	ADAMTS2	Bos taurus ADAM metallopeptidase with thrombospondin type 1 motif, 2 (ADAMTS2), mRNA. [Source:RefSeq mRNA;Acc:NM_174631]	42.1536	11.1579	1.91759	up	0.0013	GO:0004222(metalloendopeptidase activity);GO:0005576(extracellular region);GO:0005578(proteinaceous extracellular matrix);GO:0006508(proteolysis);GO:0007283(spermatogenesis);GO:0008233(peptidase activity);GO:0008237(metallopeptidase activity);GO:0008270(zinc ion binding);GO:0016485(protein processing);GO:0016787(hydrolase activity);GO:0030199(collagen fibril organization);GO:0030324(lung developm…	NA
ENSBTAG00000015952	ADAP1	Bos taurus ArfGAP with dual PH domains 1 (ADAP1), mRNA. [Source:RefSeq mRNA;Acc:NM_174513]	101.402	39.1655	1.37244	up	0.0098	GO:0005515(protein binding);GO:0005543(phospholipid binding);GO:0005634(nucleus);GO:0005737(cytoplasm);GO:0005886(plasma membrane);GO:0008060(ARF GTPase activator activity);GO:0008270(zinc ion binding);GO:0032312(regulation of ARF GTPase activity);GO:0043087(regulation of GTPase activity);GO:0046872(metal ion binding)	NA
ENSBTAG00000017486	ADARB1	adenosine deaminase, RNA-specific, B1 [Source:HGNC Symbol;Acc:226]	6.69055	2.99343	1.16033	up	0.0153	GO:0003723(RNA binding);GO:0003725(double-stranded RNA binding);GO:0003726(double-stranded RNA adenosine deaminase activity);GO:0004000(adenosine deaminase activity);GO:0005515(protein binding);GO:0005634(nucleus);GO:0005730(nucleolus);GO:0006382(adenosine to inosine editing);GO:0006396(RNA processing);GO:0008285(negative regulation of cell proliferation);GO:0030336(negative regulation of cell mi…	NA
ENSBTAG00000007901	ADGRE1	egf-like module containing, mucin-like, hormone receptor-like 1 [Source:HGNC Symbol;Acc:3336]	33.8884	10.659	1.66872	up	0.0002	GO:0004888(transmembrane signaling receptor activity);GO:0004930(G-protein coupled receptor activity);GO:0005509(calcium ion binding);GO:0005515(protein binding);GO:0005886(plasma membrane);GO:0007166(cell surface receptor signaling pathway);GO:0007186(G-protein coupled receptor signaling pathway);GO:0007218(neuropeptide signaling pathway);GO:0009897(external side of plasma membrane);GO:0016020(m…	NA
ENSBTAG00000012449	AFF3	AF4/FMR2 family, member 3 [Source:HGNC Symbol;Acc:6473]	4.45987	10.3524	-1.21489	down	0.03925	GO:0003690(double-stranded DNA binding);GO:0005634(nucleus);GO:0005730(nucleolus);GO:0034612(response to tumor necrosis factor);GO:0035116(embryonic hindlimb morphogenesis)	NA
ENSBTAG00000013976	AGBL3	Bos taurus ATP/GTP binding protein-like 3 (AGBL3), mRNA. [Source:RefSeq mRNA;Acc:NM_001192642]	0.584664	0.0439288	3.73437	up	0.00085	GO:0004180(carboxypeptidase activity);GO:0004181(metallocarboxypeptidase activity);GO:0004181(metallocarboxypeptidase activity);GO:0005737(cytoplasm);GO:0005829(cytosol);GO:0006508(proteolysis);GO:0006508(proteolysis);GO:0008233(peptidase activity);GO:0008237(metallopeptidase activity);GO:0008270(zinc ion binding);GO:0008270(zinc ion binding);GO:0016787(hydrolase activity);GO:0046872(metal ion bi…	NA
ENSBTAG00000025161	AGPAT2	Bos taurus 1-acylglycerol-3-phosphate O-acyltransferase 2 (lysophosphatidic acid acyltransferase, beta) (AGPAT2), mRNA. [Source:RefSeq mRNA;Acc:NM_001080264]	4.99625	11.0694	-1.14766	down	0.02415	GO:0001819(positive regulation of cytokine production);GO:0003841(1-acylglycerol-3-phosphate O-acyltransferase activity);GO:0005783(endoplasmic reticulum);GO:0006654(phosphatidic acid biosynthetic process);GO:0008152(metabolic process);GO:0008654(phospholipid biosynthetic process);GO:0016020(membrane);GO:0016746(transferase activity, transferring acyl groups)	00561(Glycerolipid metabolism);00564(Glycerophospholipid metabolism);01100(Metabolic pathways);04975(Fat digestion and absorption)
ENSBTAG00000005730	AGPAT6	Bos taurus 1-acylglycerol-3-phosphate O-acyltransferase 6 (lysophosphatidic acid acyltransferase, zeta) (AGPAT6), mRNA. [Source:RefSeq mRNA;Acc:NM_001083669]	42.9434	21.3754	1.00648	up	0.00715	GO:0002071(glandular epithelial cell maturation);GO:0004366(glycerol-3-phosphate O-acyltransferase activity);GO:0005783(endoplasmic reticulum);GO:0006631(fatty acid metabolic process);GO:0006637(acyl-CoA metabolic process);GO:0006641(triglyceride metabolic process);GO:0006656(phosphatidylcholine biosynthetic process);GO:0007595(lactation);GO:0008152(metabolic process);GO:0008610(lipid biosyntheti…	00561(Glycerolipid metabolism);00564(Glycerophospholipid metabolism);01100(Metabolic pathways)
ENSBTAG00000017592	AGPAT9	1-acylglycerol-3-phosphate O-acyltransferase 9 [Source:HGNC Symbol;Acc:28157]	6.42789	1.35287	2.24832	up	5e-05	GO:0004366(glycerol-3-phosphate O-acyltransferase activity);GO:0005783(endoplasmic reticulum);GO:0005789(endoplasmic reticulum membrane);GO:0008152(metabolic process);GO:0016746(transferase activity, transferring acyl groups);GO:0019432(triglyceride biosynthetic process);GO:0032006(regulation of TOR signaling)	00561(Glycerolipid metabolism);00564(Glycerophospholipid metabolism);01100(Metabolic pathways)
ENSBTAG00000009384	AGTRAP	Bos taurus angiotensin II receptor-associated protein (AGTRAP), mRNA. [Source:RefSeq mRNA;Acc:NM_001075363]	114.827	53.9778	1.08903	up	0.0161	GO:0004945(angiotensin type II receptor activity);GO:0005515(protein binding);GO:0005886(plasma membrane);GO:0005938(cell cortex);GO:0008217(regulation of blood pressure);GO:0043231(intracellular membrane-bounded organelle)	NA
ENSBTAG00000017958	AHI1	Abelson helper integration site 1 [Source:HGNC Symbol;Acc:21575]	1.14312	2.67133	-1.22458	down	0.0186	GO:0001738(morphogenesis of a polarized epithelium);GO:0001750(photoreceptor outer segment);GO:0001947(heart looping);GO:0002092(positive regulation of receptor internalization);GO:0005515(protein binding);GO:0005813(centrosome);GO:0005814(centriole);GO:0005814(centriole);GO:0005911(cell-cell junction);GO:0005912(adherens junction);GO:0005929(cilium);GO:0005932(microtubule basal body);GO:0006903(…	NA
ENSBTAG00000006305	AK1	Bos taurus adenylate kinase 1 (AK1), mRNA. [Source:RefSeq mRNA;Acc:NM_001013582]	20.3495	3.74569	2.44169	up	0.00035	GO:0000166(nucleotide binding);GO:0001520(outer dense fiber);GO:0004017(adenylate kinase activity);GO:0004550(nucleoside diphosphate kinase activity);GO:0004550(nucleoside diphosphate kinase activity);GO:0005524(ATP binding);GO:0005737(cytoplasm);GO:0005886(plasma membrane);GO:0006139(nucleobase-containing compound metabolic process);GO:0006165(nucleoside diphosphate phosphorylation);GO:0006165(n…	00230(Purine metabolism);01100(Metabolic pathways)
ENSBTAG00000004092	AK8	adenylate kinase 8 [Source:HGNC Symbol;Acc:26526]	21.7196	4.33276	2.32564	up	0.0001	GO:0004017(adenylate kinase activity);GO:0004127(cytidylate kinase activity);GO:0004550(nucleoside diphosphate kinase activity);GO:0005524(ATP binding);GO:0006139(nucleobase-containing compound metabolic process);GO:0006165(nucleoside diphosphate phosphorylation);GO:0009142(nucleoside triphosphate biosynthetic process);GO:0016301(kinase activity);GO:0016310(phosphorylation);GO:0016740(transferase…	NA
ENSBTAG00000016250	AKTIP	AKT interacting protein [Source:HGNC Symbol;Acc:16710]	3.91898	1.66179	1.23774	up	0.0186	GO:0001934(positive regulation of protein phosphorylation);GO:0005515(protein binding);GO:0005730(nucleolus);GO:0005737(cytoplasm);GO:0005794(Golgi apparatus);GO:0005886(plasma membrane);GO:0007032(endosome organization);GO:0007040(lysosome organization);GO:0008333(endosome to lysosome transport);GO:0016881(acid-amino acid ligase activity);GO:0030897(HOPS complex);GO:0032092(positive regulation o…	NA
ENSBTAG00000008743	ALDH2	Bos taurus aldehyde dehydrogenase 2 family (mitochondrial) (ALDH2), mRNA. [Source:RefSeq mRNA;Acc:NM_001075367]	503.79	229.055	1.13713	up	0.0347	GO:0004029(aldehyde dehydrogenase (NAD) activity);GO:0005515(protein binding);GO:0005739(mitochondrion);GO:0005759(mitochondrial matrix);GO:0006068(ethanol catabolic process);GO:0008152(metabolic process);GO:0016491(oxidoreductase activity);GO:0016620(oxidoreductase activity, acting on the aldehyde or oxo group of donors, NAD or NADP as acceptor);GO:0055114(oxidation-reduction process)	00010(Glycolysis / Gluconeogenesis);00040(Pentose and glucuronate interconversions);00053(Ascorbate and aldarate metabolism);00071(Fatty acid metabolism);00280(Valine, leucine and isoleucine degradation);00310(Lysine degradation);00330(Arginine and proline metabolism);00340(Histidine metabolism);00380(Tryptophan metabolism);00410(beta-Alanine metabolism);00561(Glycerolipid metabolism);00620(Pyruv…
ENSBTAG00000013093	ALDH3B1	Bos taurus aldehyde dehydrogenase 3 family, member B1 (ALDH3B1), mRNA. [Source:RefSeq mRNA;Acc:NM_001075518]	32.3437	10.5066	1.62219	up	5e-05	GO:0004030(aldehyde dehydrogenase [NAD(P)+] activity);GO:0004030(aldehyde dehydrogenase [NAD(P)+] activity);GO:0005737(cytoplasm);GO:0005829(cytosol);GO:0006068(ethanol catabolic process);GO:0006068(ethanol catabolic process);GO:0006081(cellular aldehyde metabolic process);GO:0006081(cellular aldehyde metabolic process);GO:0008152(metabolic process);GO:0008152(metabolic process);GO:0016491(oxidor…	00010(Glycolysis / Gluconeogenesis);00340(Histidine metabolism);00350(Tyrosine metabolism);00360(Phenylalanine metabolism);00980(Metabolism of xenobiotics by cytochrome P450);00982(Drug metabolism - cytochrome P450);01100(Metabolic pathways)
ENSBTAG00000012927	ALDOA	Bos taurus aldolase A, fructose-bisphosphate (ALDOA), mRNA. [Source:RefSeq mRNA;Acc:NM_001101915]	1004.13	508.521	1.58814	up	0.0014	GO:0003824(catalytic activity);GO:0004332(fructose-bisphosphate aldolase activity);GO:0005515(protein binding);GO:0006000(fructose metabolic process);GO:0006096(glycolysis);GO:0006754(ATP biosynthetic process);GO:0006941(striated muscle contraction);GO:0008092(cytoskeletal protein binding);GO:0008360(regulation of cell shape);GO:0015629(actin cytoskeleton);GO:0016829(lyase activity);GO:0030388(fr…	00010(Glycolysis / Gluconeogenesis);00030(Pentose phosphate pathway);00051(Fructose and mannose metabolism);01100(Metabolic pathways)
ENSBTAG00000013099	ALDOC	Bos taurus aldolase C, fructose-bisphosphate (ALDOC), mRNA. [Source:RefSeq mRNA;Acc:NM_001097984]	394.487	89.8237	2.13481	up	0.0013	GO:0003824(catalytic activity);GO:0004332(fructose-bisphosphate aldolase activity);GO:0005515(protein binding);GO:0005739(mitochondrion);GO:0006096(glycolysis);GO:0008092(cytoskeletal protein binding);GO:0016829(lyase activity);GO:0030388(fructose 1,6-bisphosphate metabolic process)	00010(Glycolysis / Gluconeogenesis);00030(Pentose phosphate pathway);00051(Fructose and mannose metabolism);01100(Metabolic pathways)
ENSBTAG00000020279	ALG9	ALG9, alpha-1,2-mannosyltransferase [Source:HGNC Symbol;Acc:15672]	13.0569	5.54129	1.23652	up	0.00535	GO:0016757(transferase activity, transferring glycosyl groups)	00510(N-Glycan biosynthesis);01100(Metabolic pathways)
ENSBTAG00000020319	ALOX5	arachidonate 5-lipoxygenase [Source:HGNC Symbol;Acc:435]	16.9966	3.64525	2.22116	up	5e-05	GO:0002540(leukotriene production involved in inflammatory response);GO:0004051(arachidonate 5-lipoxygenase activity);GO:0005506(iron ion binding);GO:0005515(protein binding);GO:0005634(nucleus);GO:0005635(nuclear envelope);GO:0005641(nuclear envelope lumen);GO:0005737(cytoplasm);GO:0005829(cytosol);GO:0006691(leukotriene metabolic process);GO:0006954(inflammatory response);GO:0016363(nuclear mat…	00590(Arachidonic acid metabolism);01100(Metabolic pathways);05145(Toxoplasmosis)
ENSBTAG00000013201	ALOX5AP	Bos taurus arachidonate 5-lipoxygenase-activating protein (ALOX5AP), mRNA. [Source:RefSeq mRNA;Acc:NM_001076293]	86.2214	9.28962	3.21435	up	5e-05	GO:0002540(leukotriene production involved in inflammatory response);GO:0005515(protein binding);GO:0005634(nucleus);GO:0005635(nuclear envelope);GO:0005783(endoplasmic reticulum);GO:0005789(endoplasmic reticulum membrane);GO:0006691(leukotriene metabolic process);GO:0008047(enzyme activator activity);GO:0016020(membrane);GO:0016021(integral to membrane);GO:0019370(leukotriene biosynthetic proces…	NA
ENSBTAG00000014284	ALPK2	alpha-kinase 2 [Source:HGNC Symbol;Acc:20565]	8.04253	3.22728	1.31733	up	0.0242	GO:0004674(protein serine/threonine kinase activity);GO:0005515(protein binding);GO:0005524(ATP binding);GO:0006468(protein phosphorylation);GO:0016772(transferase activity, transferring phosphorus-containing groups)	NA
ENSBTAG00000008951	ALPL	Bos taurus alkaline phosphatase, liver/bone/kidney (ALPL), mRNA. [Source:RefSeq mRNA;Acc:NM_176858]	65.6809	2.5246	4.70135	up	5e-05	GO:0001958(endochondral ossification);GO:0003006(developmental process involved in reproduction);GO:0003824(catalytic activity);GO:0004035(alkaline phosphatase activity);GO:0005515(protein binding);GO:0005886(plasma membrane);GO:0008152(metabolic process);GO:0016020(membrane);GO:0016311(dephosphorylation);GO:0016462(pyrophosphatase activity);GO:0016787(hydrolase activity);GO:0016791(phosphatase a…	00790(Folate biosynthesis);01100(Metabolic pathways)
ENSBTAG00000023283	AMICA1	Bos taurus adhesion molecule, interacts with CXADR antigen 1 (AMICA1), mRNA. [Source:RefSeq mRNA;Acc:NM_001080250]	115.227	32.2316	1.83793	up	0.0001	GO:0005178(integrin binding);GO:0005515(protein binding);GO:0005515(protein binding);GO:0005886(plasma membrane);GO:0005923(tight junction);GO:0005923(tight junction);GO:0007157(heterophilic cell-cell adhesion);GO:0007157(heterophilic cell-cell adhesion);GO:0016020(membrane);GO:0016020(membrane);GO:0030593(neutrophil chemotaxis);GO:0030593(neutrophil chemotaxis);GO:0035696(monocyte extravasation)…	NA
ENSBTAG00000015750	AMN	Bos taurus amnionless homolog (mouse) (AMN), mRNA. [Source:RefSeq mRNA;Acc:NM_001077041]	1.17584	2.97773	-1.34052	down	0.02865	GO:0007588(excretion);GO:0008104(protein localization);GO:0045177(apical part of cell)	NA
ENSBTAG00000015821	AMPD3	adenosine monophosphate deaminase 3 [Source:HGNC Symbol;Acc:470]	20.0272	4.58562	2.12677	up	5e-05	GO:0003876(AMP deaminase activity);GO:0006188(IMP biosynthetic process);GO:0009168(purine ribonucleoside monophosphate biosynthetic process);GO:0019239(deaminase activity)	NA
ENSBTAG00000003275	ANK1	ankyrin 1, erythrocytic [Source:HGNC Symbol;Acc:492]	0.289084	0.801668	-1.47152	down	0.0181	GO:0005515(protein binding);GO:0005886(plasma membrane);GO:0006779(porphyrin-containing compound biosynthetic process);GO:0006888(ER to Golgi vesicle-mediated transport);GO:0014731(spectrin-associated cytoskeleton);GO:0015672(monovalent inorganic cation transport);GO:0016020(membrane);GO:0030507(spectrin binding);GO:0030863(cortical cytoskeleton);GO:0048821(erythrocyte development);GO:0051117(ATP…	NA
ENSBTAG00000012720	ANKRD2	ankyrin repeat domain 2 (stretch responsive muscle) [Source:HGNC Symbol;Acc:495]	7.2149	2.50509	1.52612	up	0.0038	GO:0005515(protein binding);GO:0005634(nucleus);GO:0005829(cytosol);GO:0030016(myofibril);GO:0030017(sarcomere);GO:0031432(titin binding);GO:0031674(I band);GO:0035914(skeletal muscle cell differentiation);GO:0043231(intracellular membrane-bounded organelle);GO:0043422(protein kinase B binding);GO:0045662(negative regulation of myoblast differentiation)	NA
ENSBTAG00000008893	ANO10	Bos taurus anoctamin 10 (ANO10), mRNA. [Source:RefSeq mRNA;Acc:NM_001102169]	66.489	13.7912	2.26937	up	5e-05	GO:0005622(intracellular);GO:0005886(plasma membrane);GO:0016020(membrane);GO:0016021(integral to membrane)	NA
ENSBTAG00000016881	ANPEP	alanyl (membrane) aminopeptidase [Source:HGNC Symbol;Acc:500]	0.410569	0.940634	-1.19601	down	0.04905	GO:0005765(lysosomal membrane);GO:0005793(endoplasmic reticulum-Golgi intermediate compartment);GO:0006508(proteolysis);GO:0008237(metallopeptidase activity);GO:0008270(zinc ion binding);GO:0009897(external side of plasma membrane)	00480(Glutathione metabolism);01100(Metabolic pathways);04614(Renin-angiotensin system);04640(Hematopoietic cell lineage)
ENSBTAG00000015978	ANXA1	Bos taurus annexin A1 (ANXA1), mRNA. [Source:RefSeq mRNA;Acc:NM_175784]	1179.53	282.918	2.05976	up	5e-05	GO:0001533(cornified envelope);GO:0001780(neutrophil homeostasis);GO:0004859(phospholipase inhibitor activity);GO:0005198(structural molecule activity);GO:0005509(calcium ion binding);GO:0005515(protein binding);GO:0005544(calcium-dependent phospholipid binding);GO:0005737(cytoplasm);GO:0005886(plasma membrane);GO:0007049(cell cycle);GO:0007165(signal transduction);GO:0018149(peptide cross-linkin…	NA
ENSBTAG00000009615	ANXA2	Bos taurus annexin A2 (ANXA2), mRNA. [Source:RefSeq mRNA;Acc:NM_174716]	344.551	160.183	1.105	up	0.01445	GO:0001525(angiogenesis);GO:0004859(phospholipase inhibitor activity);GO:0005509(calcium ion binding);GO:0005515(protein binding);GO:0005544(calcium-dependent phospholipid binding);GO:0005576(extracellular region);GO:0005578(proteinaceous extracellular matrix);GO:0005604(basement membrane);GO:0005737(cytoplasm);GO:0005769(early endosome);GO:0005811(lipid particle);GO:0008092(cytoskeletal protein …	NA
ENSBTAG00000001105	ANXA4	Bos taurus annexin A4 (ANXA4), mRNA. [Source:RefSeq mRNA;Acc:NM_001001440]	33.6397	15.6201	1.10677	up	0.00755	GO:0005509(calcium ion binding);GO:0005544(calcium-dependent phospholipid binding)	NA
ENSBTAG00000021746	ANXA5	Bos taurus annexin A5 (ANXA5), mRNA. [Source:RefSeq mRNA;Acc:NM_001040477]	122.259	56.2079	1.1211	up	0.0105	GO:0005509(calcium ion binding);GO:0005515(protein binding);GO:0005544(calcium-dependent phospholipid binding);GO:0005622(intracellular);GO:0009897(external side of plasma membrane);GO:0010033(response to organic substance);GO:0050819(negative regulation of coagulation);GO:0070062(extracellular vesicular exosome);GO:0072563(endothelial microparticle)	NA
ENSBTAG00000030333	AOC3	Bos taurus amine oxidase, copper containing 3 (vascular adhesion protein 1) (AOC3), mRNA. [Source:RefSeq mRNA;Acc:NM_181002]	7.61049	2.59858	1.55027	up	0.0033	GO:0005507(copper ion binding);GO:0005507(copper ion binding);GO:0008131(primary amine oxidase activity);GO:0008131(primary amine oxidase activity);GO:0009308(amine metabolic process);GO:0009308(amine metabolic process);GO:0016491(oxidoreductase activity);GO:0016491(oxidoreductase activity);GO:0046872(metal ion binding);GO:0046872(metal ion binding);GO:0048038(quinone binding);GO:0048038(quinone …	00260(Glycine, serine and threonine metabolism);00350(Tyrosine metabolism);00360(Phenylalanine metabolism);00410(beta-Alanine metabolism);01100(Metabolic pathways)
ENSBTAG00000021160	AP1M2	Bos taurus adaptor-related protein complex 1, mu 2 subunit (AP1M2), mRNA. [Source:RefSeq mRNA;Acc:NM_001034511]	12.6037	1.63083	2.95017	up	5e-05	GO:0005515(protein binding);GO:0005794(Golgi apparatus);GO:0006810(transport);GO:0006886(intracellular protein transport);GO:0015031(protein transport);GO:0016020(membrane);GO:0016192(vesicle-mediated transport);GO:0030131(clathrin adaptor complex);GO:0030665(clathrin-coated vesicle membrane);GO:0031410(cytoplasmic vesicle)	04142(Lysosome)
ENSBTAG00000020420	AP1S2	Bos taurus adaptor-related protein complex 1, sigma 2 subunit (AP1S2), mRNA. [Source:RefSeq mRNA;Acc:NM_001040591]	38.8298	18.2928	1.08589	up	0.03285	GO:0005794(Golgi apparatus);GO:0005905(coated pit);GO:0006810(transport);GO:0006886(intracellular protein transport);GO:0006897(endocytosis);GO:0008565(protein transporter activity);GO:0015031(protein transport);GO:0016020(membrane);GO:0016192(vesicle-mediated transport);GO:0030117(membrane coat);GO:0030659(cytoplasmic vesicle membrane);GO:0031410(cytoplasmic vesicle)	04142(Lysosome)
ENSBTAG00000019180	AP2A1	Uncharacterized protein [Source:UniProtKB/TrEMBL;Acc:E1BMW2]	96.6888	41.8843	1.20694	up	0.0126	GO:0005488(binding);GO:0005515(protein binding);GO:0006886(intracellular protein transport);GO:0008565(protein transporter activity);GO:0015031(protein transport);GO:0016020(membrane);GO:0016192(vesicle-mediated transport);GO:0030117(membrane coat);GO:0030131(clathrin adaptor complex)	NA
ENSBTAG00000020106	AP2M1	Bos taurus adaptor-related protein complex 2, mu 1 subunit (AP2M1), mRNA. [Source:RefSeq mRNA;Acc:NM_001034523]	262.645	125.992	1.05978	up	0.0366	GO:0005515(protein binding);GO:0005739(mitochondrion);GO:0005886(plasma membrane);GO:0005905(coated pit);GO:0006810(transport);GO:0006886(intracellular protein transport);GO:0008289(lipid binding);GO:0015031(protein transport);GO:0016020(membrane);GO:0016192(vesicle-mediated transport);GO:0030131(clathrin adaptor complex)	04144(Endocytosis);05016(Huntington's disease)
ENSBTAG00000010584	AP2S1	Bos taurus adaptor-related protein complex 2, sigma 1 subunit (AP2S1), mRNA. [Source:RefSeq mRNA;Acc:NM_001076078]	53.3039	25.5402	1.06147	up	0.0128	GO:0005886(plasma membrane);GO:0005905(coated pit);GO:0006810(transport);GO:0006886(intracellular protein transport);GO:0008565(protein transporter activity);GO:0015031(protein transport);GO:0016020(membrane);GO:0016192(vesicle-mediated transport);GO:0030117(membrane coat)	04144(Endocytosis);05016(Huntington's disease)
ENSBTAG00000046875	AP5B1	Bos taurus uncharacterized LOC509087 (DKFZP761E198), mRNA. [Source:RefSeq mRNA;Acc:NM_001014877]	19.2214	5.97667	1.6853	up	5e-05	GO:0005515(protein binding);GO:0005765(lysosomal membrane);GO:0006810(transport);GO:0015031(protein transport);GO:0016197(endosomal transport);GO:0030119(AP-type membrane coat adaptor complex)	NA
ENSBTAG00000010641	APH1B	APH1B gamma secretase subunit [Source:HGNC Symbol;Acc:24080]	3.31479	1.26548	1.38923	up	0.0043	GO:0005515(protein binding);GO:0008233(peptidase activity);GO:0016021(integral to membrane);GO:0016485(protein processing);GO:0030133(transport vesicle);GO:0043085(positive regulation of catalytic activity)	04330(Notch signaling pathway);05010(Alzheimer's disease)
ENSBTAG00000037800	APOBEC3A	Bos taurus apolipoprotein B mRNA editing enzyme, catalytic polypeptide-like 3A (APOBEC3A), mRNA. [Source:RefSeq mRNA;Acc:NM_001163936]	18.0311	2.5789	2.80566	up	5e-05	GO:0003824(catalytic activity);GO:0008152(metabolic process);GO:0008270(zinc ion binding);GO:0016787(hydrolase activity);GO:0016814(hydrolase activity, acting on carbon-nitrogen (but not peptide) bonds, in cyclic amidines)	NA
ENSBTAG00000018011	APOBR	apolipoprotein B receptor [Source:HGNC Symbol;Acc:24087]	26.7746	12.4961	1.09939	up	0.0042	GO:0006641(triglyceride metabolic process);GO:0006869(lipid transport);GO:0006869(lipid transport);GO:0030228(lipoprotein particle receptor activity);GO:0030228(lipoprotein particle receptor activity);GO:0030229(very-low-density lipoprotein particle receptor activity)	NA
ENSBTAG00000017753	APP	Bos taurus amyloid beta (A4) precursor protein (APP), mRNA. [Source:RefSeq mRNA;Acc:NM_001076796]	42.8622	11.3683	1.91469	up	0.0003	GO:0000085(mitotic G2 phase);GO:0001967(suckling behavior);GO:0003677(DNA binding);GO:0003677(DNA binding);GO:0004867(serine-type endopeptidase inhibitor activity);GO:0005102(receptor binding);GO:0005515(protein binding);GO:0005737(cytoplasm);GO:0005737(cytoplasm);GO:0005794(Golgi apparatus);GO:0005794(Golgi apparatus);GO:0005886(plasma membrane);GO:0006378(mRNA polyadenylation);GO:0006378(mRNA p…	05010(Alzheimer's disease)
ENSBTAG00000002051	ARAP1	ArfGAP with RhoGAP domain, ankyrin repeat and PH domain 1 [Source:HGNC Symbol;Acc:16925]	149.275	69.3485	1.10604	up	0.0324	GO:0005096(GTPase activator activity);GO:0005100(Rho GTPase activator activity);GO:0005515(protein binding);GO:0005543(phospholipid binding);GO:0005547(phosphatidylinositol-3,4,5-trisphosphate binding);GO:0005622(intracellular);GO:0005794(Golgi apparatus);GO:0007165(signal transduction);GO:0008060(ARF GTPase activator activity);GO:0008360(regulation of cell shape);GO:0043089(positive regulation o…	04144(Endocytosis)
ENSBTAG00000018134	AREG	Bos taurus amphiregulin B (AREGB), mRNA. [Source:RefSeq mRNA;Acc:NM_001099092]	5.64883	2.20342	1.35821	up	0.00735	GO:0005515(protein binding);GO:0005622(intracellular);GO:0005634(nucleus);GO:0005737(cytoplasm);GO:0032355(response to estradiol);GO:0060598(dichotomous subdivision of terminal units involved in mammary gland duct morphogenesis);GO:0060744(mammary gland branching involved in thelarche);GO:0060749(mammary gland alveolus development);GO:0060750(epithelial cell proliferation involved in mammary glan…	04012(ErbB signaling pathway)
ENSBTAG00000003959	ARHGAP24	Rho GTPase activating protein 24 [Source:HGNC Symbol;Acc:25361]	1.8192	5.40204	-1.5702	down	0.00055	GO:0005096(GTPase activator activity);GO:0005515(protein binding);GO:0005543(phospholipid binding);GO:0005622(intracellular);GO:0005737(cytoplasm);GO:0005886(plasma membrane);GO:0005925(focal adhesion);GO:0007165(signal transduction);GO:0030675(Rac GTPase activator activity);GO:0032863(activation of Rac GTPase activity);GO:0035021(negative regulation of Rac protein signal transduction);GO:0035313…	NA
ENSBTAG00000004190	ARHGAP29	Bos taurus Rho GTPase activating protein 29 (ARHGAP29), mRNA. [Source:RefSeq mRNA;Acc:NM_001102485]	3.16397	0.759177	2.05923	up	0.00035	GO:0005096(GTPase activator activity);GO:0005515(protein binding);GO:0005622(intracellular);GO:0007165(signal transduction);GO:0035556(intracellular signal transduction);GO:0043547(positive regulation of GTPase activity);GO:0046872(metal ion binding)	NA
ENSBTAG00000012361	ARHGEF11	Rho guanine nucleotide exchange factor (GEF) 11 [Source:HGNC Symbol;Acc:14580]	38.0843	13.6037	1.4852	up	0.00045	GO:0001664(G-protein coupled receptor binding);GO:0005085(guanyl-nucleotide exchange factor activity);GO:0005085(guanyl-nucleotide exchange factor activity);GO:0005089(Rho guanyl-nucleotide exchange factor activity);GO:0005089(Rho guanyl-nucleotide exchange factor activity);GO:0005515(protein binding);GO:0005515(protein binding);GO:0005543(phospholipid binding);GO:0005543(phospholipid binding);GO…	04270(Vascular smooth muscle contraction)
ENSBTAG00000002238	ARL2	Bos taurus ADP-ribosylation factor-like 2 (ARL2), mRNA. [Source:RefSeq mRNA;Acc:NM_001038079]	68.2157	26.3138	1.37429	up	0.00245	GO:0000166(nucleotide binding);GO:0003924(GTPase activity);GO:0004871(signal transducer activity);GO:0005515(protein binding);GO:0005515(protein binding);GO:0005525(GTP binding);GO:0005622(intracellular);GO:0005634(nucleus);GO:0005737(cytoplasm);GO:0005739(mitochondrion);GO:0005758(mitochondrial intermembrane space);GO:0005813(centrosome);GO:0005815(microtubule organizing center);GO:0005856(cytos…	NA
ENSBTAG00000002869	ARL4A	Bos taurus ADP-ribosylation factor-like 4A (ARL4A), mRNA. [Source:RefSeq mRNA;Acc:NM_001076985]	21.6949	10.5014	1.04677	up	0.0195	GO:0000166(nucleotide binding);GO:0003924(GTPase activity);GO:0005515(protein binding);GO:0005525(GTP binding);GO:0005622(intracellular);GO:0005634(nucleus);GO:0005730(nucleolus);GO:0005737(cytoplasm);GO:0005886(plasma membrane);GO:0006184(GTP catabolic process);GO:0006886(intracellular protein transport);GO:0007165(signal transduction);GO:0007264(small GTPase mediated signal transduction);GO:001…	NA
ENSBTAG00000002035	ARL5C	ADP-ribosylation factor-like 5C [Source:HGNC Symbol;Acc:31111]	3.37904	8.39047	-1.31214	down	0.00635	GO:0000166(nucleotide binding);GO:0003924(GTPase activity);GO:0004871(signal transducer activity);GO:0005525(GTP binding);GO:0005622(intracellular);GO:0005634(nucleus);GO:0005737(cytoplasm);GO:0006886(intracellular protein transport);GO:0007186(G-protein coupled receptor signaling pathway);GO:0007264(small GTPase mediated signal transduction);GO:0019001(guanyl nucleotide binding);GO:0031683(G-pro…	NA
ENSBTAG00000035587	ARRB2	arrestin, beta 2 [Source:HGNC Symbol;Acc:712]	198.016	86.6683	1.19204	up	0.00755	GO:0001664(G-protein coupled receptor binding);GO:0001932(regulation of protein phosphorylation);GO:0002031(G-protein coupled receptor internalization);GO:0002032(desensitization of G-protein coupled receptor protein signaling pathway by arrestin);GO:0005102(receptor binding);GO:0005515(protein binding);GO:0005622(intracellular);GO:0005634(nucleus);GO:0005886(plasma membrane);GO:0006366(transcrip…	04010(MAPK signaling pathway);04062(Chemokine signaling pathway);04144(Endocytosis);04740(Olfactory transduction);04744(Phototransduction)
ENSBTAG00000010637	ARSG	Bos taurus arylsulfatase G (ARSG), mRNA. [Source:RefSeq mRNA;Acc:NM_001101967]	6.1219	1.6536	1.88837	up	0.00055	GO:0003824(catalytic activity);GO:0005615(extracellular space);GO:0005764(lysosome);GO:0005783(endoplasmic reticulum);GO:0006790(sulfur compound metabolic process);GO:0008152(metabolic process);GO:0008484(sulfuric ester hydrolase activity)	04142(Lysosome)
ENSBTAG00000023648	ART5	Bos taurus ADP-ribosyltransferase 5 (ART5), mRNA. [Source:RefSeq mRNA;Acc:NM_001076515]	17.0419	4.047	2.07416	up	0.00025	GO:0003956(NAD(P)+-protein-arginine ADP-ribosyltransferase activity);GO:0006471(protein ADP-ribosylation)	NA
ENSBTAG00000001473	ARVCF	Bos taurus armadillo repeat gene deleted in velocardiofacial syndrome (ARVCF), mRNA. [Source:RefSeq mRNA;Acc:NM_001105380]	35.8732	17.1218	1.06707	up	0.01945	GO:0005488(binding);GO:0005488(binding);GO:0005515(protein binding);GO:0005515(protein binding);GO:0005634(nucleus);GO:0005737(cytoplasm);GO:0005886(plasma membrane)	NA
ENSBTAG00000016504	ASAP1	ArfGAP with GTPase domain, ankyrin repeat and PH domain 1 [Source:HGNC Symbol;Acc:16922]	16.4923	5.66606	1.54137	up	0.0029	GO:0003924(GTPase activity);GO:0005515(protein binding);GO:0005525(GTP binding);GO:0005543(phospholipid binding);GO:0005622(intracellular);GO:0006184(GTP catabolic process);GO:0007165(signal transduction);GO:0007264(small GTPase mediated signal transduction);GO:0008060(ARF GTPase activator activity);GO:0008270(zinc ion binding);GO:0015031(protein transport);GO:0016020(membrane);GO:0032312(regulat…	04144(Endocytosis)
ENSBTAG00000026283	ASPH	Bos taurus aspartate beta-hydroxylase (ASPH), mRNA. [Source:RefSeq mRNA;Acc:NM_174757]	5.61056	2.65451	1.0797	up	0.02985	GO:0004597(peptide-aspartate beta-dioxygenase activity);GO:0005515(protein binding);GO:0005737(cytoplasm);GO:0005783(endoplasmic reticulum);GO:0005789(endoplasmic reticulum membrane);GO:0005886(plasma membrane);GO:0007389(pattern specification process);GO:0008285(negative regulation of cell proliferation);GO:0010524(positive regulation of calcium ion transport into cytosol);GO:0016020(membrane);G…	NA
ENSBTAG00000006910	ASRGL1	Bos taurus asparaginase like 1 (ASRGL1), mRNA. [Source:RefSeq mRNA;Acc:NM_001077035]	368.578	118.336	1.63907	up	0.0016	GO:0004067(asparaginase activity);GO:0005634(nucleus);GO:0005737(cytoplasm);GO:0006508(proteolysis);GO:0008233(peptidase activity);GO:0008798(beta-aspartyl-peptidase activity);GO:0015630(microtubule cytoskeleton);GO:0016787(hydrolase activity);GO:0033345(asparagine catabolic process via L-aspartate)	NA
ENSBTAG00000020747	ASS1	Bos taurus argininosuccinate synthase 1 (ASS1), mRNA. [Source:RefSeq mRNA;Acc:NM_173892]	56.2855	17.7719	1.66316	up	0.00015	GO:0000050(urea cycle);GO:0000166(nucleotide binding);GO:0004055(argininosuccinate synthase activity);GO:0005515(protein binding);GO:0005524(ATP binding);GO:0006526(arginine biosynthetic process);GO:0008652(cellular amino acid biosynthetic process);GO:0016874(ligase activity)	00250(Alanine, aspartate and glutamate metabolism);00330(Arginine and proline metabolism);01100(Metabolic pathways)
ENSBTAG00000010795	ATG14	Bos taurus ATG14 autophagy related 14 homolog (S. cerevisiae) (ATG14), mRNA. [Source:RefSeq mRNA;Acc:NM_001192099]	3.1819	6.59209	-1.05085	down	0.01255	GO:0000045(autophagic vacuole assembly);GO:0005515(protein binding);GO:0005776(autophagic vacuole);GO:0006914(autophagy);GO:0010508(positive regulation of autophagy);GO:0034045(pre-autophagosomal structure membrane)	NA
ENSBTAG00000009084	ATG3	Bos taurus ATG3 autophagy related 3 homolog (S. cerevisiae) (ATG3), mRNA. [Source:RefSeq mRNA;Acc:NM_001075364]	58.3317	23.33	1.32209	up	0.0007	GO:0000045(autophagic vacuole assembly);GO:0000153(cytoplasmic ubiquitin ligase complex);GO:0005515(protein binding);GO:0005737(cytoplasm);GO:0006464(cellular protein modification process);GO:0006810(transport);GO:0006914(autophagy);GO:0015031(protein transport);GO:0016567(protein ubiquitination);GO:0016874(ligase activity);GO:0019776(Atg8 ligase activity);GO:0019777(Atg12 ligase activity);GO:001…	04140(Regulation of autophagy)
ENSBTAG00000016722	ATHL1	ATH1, acid trehalase-like 1 (yeast) [Source:HGNC Symbol;Acc:26210]	16.6535	8.12575	1.03525	up	0.01275	GO:0003824(catalytic activity);GO:0005975(carbohydrate metabolic process)	NA
ENSBTAG00000008340	ATOX1	Bos taurus ATX1 antioxidant protein 1 homolog (yeast) (ATOX1), mRNA. [Source:RefSeq mRNA;Acc:NM_001130758]	174.146	62.1297	1.48694	up	0.00055	GO:0006810(transport);GO:0006811(ion transport);GO:0006825(copper ion transport);GO:0006878(cellular copper ion homeostasis);GO:0016531(copper chaperone activity);GO:0030001(metal ion transport);GO:0032767(copper-dependent protein binding);GO:0046872(metal ion binding)	NA
ENSBTAG00000014486	ATP12A	ATPase, H+/K+ transporting, nongastric, alpha polypeptide [Source:HGNC Symbol;Acc:13816]	0.0913587	0.78946	-3.11125	down	0.0016	GO:0000166(nucleotide binding);GO:0005515(protein binding);GO:0005524(ATP binding);GO:0006754(ATP biosynthetic process);GO:0006812(cation transport);GO:0006885(regulation of pH);GO:0015077(monovalent inorganic cation transmembrane transporter activity);GO:0015672(monovalent inorganic cation transport);GO:0016020(membrane);GO:0016021(integral to membrane);GO:0016323(basolateral plasma membrane);GO…	00190(Oxidative phosphorylation)
ENSBTAG00000014140	ATP1B3	Bos taurus ATPase, Na+/K+ transporting, beta 3 polypeptide (ATP1B3), mRNA. [Source:RefSeq mRNA;Acc:NM_001035393]	66.6216	33.1609	1.00651	up	0.0193	GO:0005515(protein binding);GO:0005737(cytoplasm);GO:0005886(plasma membrane);GO:0005890(sodium:potassium-exchanging ATPase complex);GO:0006810(transport);GO:0006811(ion transport);GO:0006813(potassium ion transport);GO:0006814(sodium ion transport);GO:0016020(membrane);GO:0016021(integral to membrane);GO:0042470(melanosome)	04260(Cardiac muscle contraction);04960(Aldosterone-regulated sodium reabsorption);04964(Proximal tubule bicarbonate reclamation);04970(Salivary secretion);04971(Gastric acid secretion);04972(Pancreatic secretion);04973(Carbohydrate digestion and absorption);04974(Protein digestion and absorption);04976(Bile secretion)
ENSBTAG00000012117	ATP6AP1	Bos taurus ATPase, H+ transporting, lysosomal accessory protein 1 (ATP6AP1), mRNA. [Source:RefSeq mRNA;Acc:NM_175806]	111.502	48.2368	1.20886	up	0.0053	GO:0000166(nucleotide binding);GO:0005524(ATP binding);GO:0005773(vacuole);GO:0005774(vacuolar membrane);GO:0006810(transport);GO:0006811(ion transport);GO:0015991(ATP hydrolysis coupled proton transport);GO:0015992(proton transport);GO:0016020(membrane);GO:0016021(integral to membrane);GO:0033180(proton-transporting V-type ATPase, V1 domain);GO:0046933(proton-transporting ATP synthase activity, …	00190(Oxidative phosphorylation);01100(Metabolic pathways);04142(Lysosome);04145(Phagosome);05323(Rheumatoid arthritis)
ENSBTAG00000019218	ATP6V0A1	Bos taurus ATPase, H+ transporting, lysosomal V0 subunit a1 (ATP6V0A1), mRNA. [Source:RefSeq mRNA;Acc:NM_174754]	39.2446	18.2806	1.10218	up	0.01295	GO:0000220(vacuolar proton-transporting V-type ATPase, V0 domain);GO:0000220(vacuolar proton-transporting V-type ATPase, V0 domain);GO:0005515(protein binding);GO:0005634(nucleus);GO:0005737(cytoplasm);GO:0005794(Golgi apparatus);GO:0005886(plasma membrane);GO:0015078(hydrogen ion transmembrane transporter activity);GO:0015078(hydrogen ion transmembrane transporter activity);GO:0015991(ATP hydrol…	00190(Oxidative phosphorylation);01100(Metabolic pathways);04142(Lysosome);04145(Phagosome);04966(Collecting duct acid secretion);05323(Rheumatoid arthritis);00190(Oxidative phosphorylation);01100(Metabolic pathways);04142(Lysosome);04145(Phagosome);04966(Collecting duct acid secretion);04966(Collecting duct acid secretion);04966(Collecting duct acid secretion);04966(Collecting duct acid secretio…
ENSBTAG00000004263	ATP6V0A4	ATPase, H+ transporting, lysosomal V0 subunit a4 [Source:HGNC Symbol;Acc:866]	2.19081	4.38484	-1.00106	down	0.02895	GO:0000220(vacuolar proton-transporting V-type ATPase, V0 domain);GO:0001503(ossification);GO:0005515(protein binding);GO:0005765(lysosomal membrane);GO:0005768(endosome);GO:0005886(plasma membrane);GO:0005903(brush border);GO:0006885(regulation of pH);GO:0007588(excretion);GO:0007605(sensory perception of sound);GO:0015078(hydrogen ion transmembrane transporter activity);GO:0015991(ATP hydrolysi…	00190(Oxidative phosphorylation);01100(Metabolic pathways);04142(Lysosome);04145(Phagosome);04966(Collecting duct acid secretion);05323(Rheumatoid arthritis)
ENSBTAG00000026428	ATP6V0C	Bos taurus ATPase, H+ transporting, lysosomal 16kDa, V0 subunit c (ATP6V0C), mRNA. [Source:RefSeq mRNA;Acc:NM_001017954]	686.535	313.36	1.13151	up	0.0255	GO:0005515(protein binding);GO:0005765(lysosomal membrane);GO:0005773(vacuole);GO:0005774(vacuolar membrane);GO:0006810(transport);GO:0006811(ion transport);GO:0015078(hydrogen ion transmembrane transporter activity);GO:0015991(ATP hydrolysis coupled proton transport);GO:0015992(proton transport);GO:0016020(membrane);GO:0016021(integral to membrane);GO:0016787(hydrolase activity);GO:0031625(ubiqu…	00190(Oxidative phosphorylation);01100(Metabolic pathways);04142(Lysosome);04145(Phagosome);04966(Collecting duct acid secretion);05323(Rheumatoid arthritis)
ENSBTAG00000014553	ATP6V0D1	Bos taurus ATPase, H+ transporting, lysosomal 38kDa, V0 subunit d1 (ATP6V0D1), mRNA. [Source:RefSeq mRNA;Acc:NM_174505]	211.822	96.7361	1.13073	up	0.0135	GO:0005515(protein binding);GO:0005765(lysosomal membrane);GO:0005769(early endosome);GO:0005813(centrosome);GO:0006810(transport);GO:0006811(ion transport);GO:0008553(hydrogen-exporting ATPase activity, phosphorylative mechanism);GO:0015078(hydrogen ion transmembrane transporter activity);GO:0015991(ATP hydrolysis coupled proton transport);GO:0015992(proton transport);GO:0016020(membrane);GO:003…	00190(Oxidative phosphorylation);01100(Metabolic pathways);04142(Lysosome);04145(Phagosome);04966(Collecting duct acid secretion);05323(Rheumatoid arthritis)
ENSBTAG00000015100	ATP6V0E1	Bos taurus ATPase, H+ transporting, lysosomal 9kDa, V0 subunit e1 (ATP6V0E1), mRNA. [Source:RefSeq mRNA;Acc:NM_001034050]	659.641	221.831	1.57222	up	0.00045	GO:0006810(transport);GO:0006811(ion transport);GO:0015078(hydrogen ion transmembrane transporter activity);GO:0015991(ATP hydrolysis coupled proton transport);GO:0015992(proton transport);GO:0016020(membrane);GO:0016021(integral to membrane);GO:0016049(cell growth);GO:0016787(hydrolase activity);GO:0033179(proton-transporting V-type ATPase, V0 domain)	00190(Oxidative phosphorylation);01100(Metabolic pathways);04145(Phagosome);04966(Collecting duct acid secretion);05323(Rheumatoid arthritis)
ENSBTAG00000007572	ATP6V1F	Bos taurus ATPase, H+ transporting, lysosomal 14kDa, V1 subunit F (ATP6V1F), mRNA. [Source:RefSeq mRNA;Acc:NM_001045869]	205.474	90.3548	1.18528	up	0.0048	GO:0006810(transport);GO:0006811(ion transport);GO:0015991(ATP hydrolysis coupled proton transport);GO:0015992(proton transport);GO:0033180(proton-transporting V-type ATPase, V1 domain);GO:0034220(ion transmembrane transport);GO:0046961(proton-transporting ATPase activity, rotational mechanism)	00190(Oxidative phosphorylation);01100(Metabolic pathways);04145(Phagosome);04966(Collecting duct acid secretion);05323(Rheumatoid arthritis)
ENSBTAG00000011936	ATP8B4	ATPase, class I, type 8B, member 4 [Source:HGNC Symbol;Acc:13536]	19.2317	7.30829	1.39588	up	0.0009	GO:0000166(nucleotide binding);GO:0000166(nucleotide binding);GO:0000287(magnesium ion binding);GO:0000287(magnesium ion binding);GO:0000287(magnesium ion binding);GO:0004012(phospholipid-translocating ATPase activity);GO:0004012(phospholipid-translocating ATPase activity);GO:0004012(phospholipid-translocating ATPase activity);GO:0005524(ATP binding);GO:0005524(ATP binding);GO:0005524(ATP binding…	NA
ENSBTAG00000007962	ATP9A	ATPase, class II, type 9A [Source:HGNC Symbol;Acc:13540]	3.41967	0.67716	2.33629	up	5e-05	GO:0000166(nucleotide binding);GO:0000287(magnesium ion binding);GO:0004012(phospholipid-translocating ATPase activity);GO:0005524(ATP binding);GO:0005769(early endosome);GO:0005802(trans-Golgi network);GO:0006812(cation transport);GO:0015914(phospholipid transport);GO:0016020(membrane);GO:0016021(integral to membrane);GO:0016787(hydrolase activity);GO:0019829(cation-transporting ATPase activity)…	NA
ENSBTAG00000006342	ATPIF1	Bos taurus ATPase inhibitory factor 1 (ATPIF1), mRNA. [Source:RefSeq mRNA;Acc:NM_175816]	848.475	296.98	1.51451	up	0.0003	GO:0001937(negative regulation of endothelial cell proliferation);GO:0004857(enzyme inhibitor activity);GO:0005515(protein binding);GO:0005516(calmodulin binding);GO:0005739(mitochondrion);GO:0006783(heme biosynthetic process);GO:0009986(cell surface);GO:0030218(erythrocyte differentiation);GO:0042030(ATPase inhibitor activity);GO:0042803(protein homodimerization activity);GO:0043532(angiostatin …	NA
ENSBTAG00000031185	ATRAID	all-trans retinoic acid-induced differentiation factor [Source:HGNC Symbol;Acc:24090]	22.271	10.1569	1.13271	up	0.0129	GO:0005515(protein binding);GO:0005635(nuclear envelope);GO:0010468(regulation of gene expression);GO:0030501(positive regulation of bone mineralization);GO:0033689(negative regulation of osteoblast proliferation);GO:0045669(positive regulation of osteoblast differentiation);GO:0048471(perinuclear region of cytoplasm);GO:2000599(negative regulation of cyclin catabolic process)	NA
ENSBTAG00000046750	B3GNT3	Bos taurus UDP-GlcNAc:betaGal beta-1,3-N-acetylglucosaminyltransferase 3 (B3GNT3), mRNA. [Source:RefSeq mRNA;Acc:NM_001098473]	9.30452	4.2924	1.11615	up	0.01105	GO:0005794(Golgi apparatus);GO:0006486(protein glycosylation);GO:0008378(galactosyltransferase activity);GO:0016020(membrane);GO:0016021(integral to membrane);GO:0016740(transferase activity);GO:0016757(transferase activity, transferring glycosyl groups)	00601(Glycosphingolipid biosynthesis - lacto and neolacto series);00601(Glycosphingolipid biosynthesis - lacto and neolacto series);00601(Glycosphingolipid biosynthesis - lacto and neolacto series);00601(Glycosphingolipid biosynthesis - lacto and neolacto series);00601(Glycosphingolipid biosynthesis - lacto and neolacto series);00601(Glycosphingolipid biosynthesis - lacto and neolacto series);006…
ENSBTAG00000001359	B3GNT7	UDP-GlcNAc:betaGal beta-1,3-N-acetylglucosaminyltransferase 7 [Source:HGNC Symbol;Acc:18811]	1.06261	2.29818	-1.11287	down	0.0415	GO:0005794(Golgi apparatus);GO:0006486(protein glycosylation);GO:0008378(galactosyltransferase activity);GO:0016020(membrane);GO:0016021(integral to membrane);GO:0016740(transferase activity);GO:0016757(transferase activity, transferring glycosyl groups)	00533(Glycosaminoglycan biosynthesis - keratan sulfate)
ENSBTAG00000044063	B4GALT6	Bos taurus UDP-Gal:betaGlcNAc beta 1,4- galactosyltransferase, polypeptide 6 (B4GALT6), mRNA. [Source:RefSeq mRNA;Acc:NM_001192596]	1.62738	7.17495	-2.14041	down	5e-05	GO:0005975(carbohydrate metabolic process);GO:0016757(transferase activity, transferring glycosyl groups)	00600(Sphingolipid metabolism);01100(Metabolic pathways)
ENSBTAG00000017845	BAG1	Bos taurus BCL2-associated athanogene (BAG1), mRNA. [Source:RefSeq mRNA;Acc:NM_001076291]	72.4393	34.8693	1.05482	up	0.02445	GO:0005515(protein binding);GO:0005634(nucleus);GO:0005737(cytoplasm);GO:0005829(cytosol);GO:0030182(neuron differentiation);GO:0043066(negative regulation of apoptotic process);GO:0043525(positive regulation of neuron apoptotic process);GO:0045944(positive regulation of transcription from RNA polymerase II promoter);GO:0051087(chaperone binding);GO:0051219(phosphoprotein binding)	04141(Protein processing in endoplasmic reticulum);04141(Protein processing in endoplasmic reticulum)
ENSBTAG00000011982	BATF3	basic leucine zipper transcription factor, ATF-like 3 [Source:HGNC Symbol;Acc:28915]	11.8128	4.2256	1.48312	up	0.007	GO:0003677(DNA binding);GO:0003700(sequence-specific DNA binding transcription factor activity);GO:0005634(nucleus);GO:0006355(regulation of transcription, DNA-dependent);GO:0009615(response to virus);GO:0043011(myeloid dendritic cell differentiation);GO:0043565(sequence-specific DNA binding);GO:0097028(dendritic cell differentiation)	NA
ENSBTAG00000006528	BBS9	Bardet-Biedl syndrome 9 [Source:HGNC Symbol;Acc:30000]	2.07136	0.762967	1.44089	up	0.02735	GO:0005515(protein binding);GO:0005634(nucleus);GO:0005737(cytoplasm);GO:0005886(plasma membrane);GO:0034464(BBSome);GO:0045444(fat cell differentiation)	NA
ENSBTAG00000003245	BCAR3	Bos taurus breast cancer anti-estrogen resistance 3 (BCAR3), mRNA. [Source:RefSeq mRNA;Acc:NM_001024483]	1.40603	3.1733	-1.17436	down	0.0189	GO:0005085(guanyl-nucleotide exchange factor activity);GO:0005085(guanyl-nucleotide exchange factor activity);GO:0005515(protein binding);GO:0005515(protein binding);GO:0005622(intracellular);GO:0005622(intracellular);GO:0007264(small GTPase mediated signal transduction);GO:0007264(small GTPase mediated signal transduction)	NA
ENSBTAG00000016534	BCL11A	Bos taurus B-cell CLL/lymphoma 11A (zinc finger protein) (BCL11A), mRNA. [Source:RefSeq mRNA;Acc:NM_001076121]	5.18165	12.512	-1.27183	down	0.003	GO:0003714(transcription corepressor activity);GO:0005634(nucleus);GO:0010629(negative regulation of gene expression);GO:0010976(positive regulation of neuron projection development);GO:0010977(negative regulation of neuron projection development);GO:0030183(B cell differentiation);GO:0030217(T cell differentiation);GO:0046872(metal ion binding);GO:0046982(protein heterodimerization activity);GO:…	NA
ENSBTAG00000000735	BCL2A1	Bos taurus BCL2-related protein A1 (BCL2A1), mRNA. [Source:RefSeq mRNA;Acc:NM_001037100]	18.0951	51.6205	-1.51235	down	0.0005	GO:0005515(protein binding);GO:0005737(cytoplasm);GO:0006915(apoptotic process);GO:0042981(regulation of apoptotic process);GO:0043066(negative regulation of apoptotic process)	NA
ENSBTAG00000006526	BCL2L1	Bos taurus BCL2-like 1 (BCL2L1), mRNA. [Source:RefSeq mRNA;Acc:NM_001077486]	102.906	45.6343	1.17314	up	0.0222	GO:0000910(cytokinesis);GO:0001541(ovarian follicle development);GO:0001701(in utero embryonic development);GO:0001836(release of cytochrome c from mitochondria);GO:0005515(protein binding);GO:0005622(intracellular);GO:0005737(cytoplasm);GO:0005739(mitochondrion);GO:0005813(centrosome);GO:0005829(cytosol);GO:0007093(mitotic cell cycle checkpoint);GO:0007281(germ cell development);GO:0007283(sperm…	04210(Apoptosis);04630(Jak-STAT signaling pathway);05014(Amyotrophic lateral sclerosis (ALS));05145(Toxoplasmosis);05200(Pathways in cancer);05212(Pancreatic cancer);05220(Chronic myeloid leukemia);05222(Small cell lung cancer)
ENSBTAG00000012419	BCL2L15	Bos taurus BCL2-like 15 (BCL2L15), mRNA. [Source:RefSeq mRNA;Acc:NM_001075417]	132.674	35.0665	1.91972	up	5e-05	GO:0005634(nucleus);GO:0005829(cytosol);GO:0006915(apoptotic process)	NA
ENSBTAG00000001511	BCL6	B-cell CLL/lymphoma 6 [Source:HGNC Symbol;Acc:1001]	64.3622	18.6143	1.7898	up	0.0001	GO:0000060(protein import into nucleus, translocation);GO:0000122(negative regulation of transcription from RNA polymerase II promoter);GO:0000902(cell morphogenesis);GO:0001953(negative regulation of cell-matrix adhesion);GO:0002467(germinal center formation);GO:0002829(negative regulation of type 2 immune response);GO:0003676(nucleic acid binding);GO:0003677(DNA binding);GO:0003682(chromatin bi…	NA
ENSBTAG00000002422	BCL9	B-cell CLL/lymphoma 9 [Source:HGNC Symbol;Acc:1008]	0.571792	1.54661	-1.43555	down	0.0051	GO:0005515(protein binding);GO:0005634(nucleus);GO:0005737(cytoplasm);GO:0005794(Golgi apparatus);GO:0008013(beta-catenin binding);GO:0014908(myotube differentiation involved in skeletal muscle regeneration);GO:0035019(somatic stem cell maintenance);GO:0035914(skeletal muscle cell differentiation);GO:0045944(positive regulation of transcription from RNA polymerase II promoter);GO:0060070(canonica…	NA
ENSBTAG00000017659	BFSP2	phakinin [Source:RefSeq peptide;Acc:NP_776673]	17.2372	5.16682	1.73818	up	0.0014	GO:0005198(structural molecule activity);GO:0005212(structural constituent of eye lens);GO:0005515(protein binding);GO:0005737(cytoplasm);GO:0005882(intermediate filament);GO:0005886(plasma membrane);GO:0007010(cytoskeleton organization);GO:0045104(intermediate filament cytoskeleton organization);GO:0048469(cell maturation);GO:0070307(lens fiber cell development)	NA
ENSBTAG00000005250	BGN	Bos taurus biglycan (BGN), mRNA. [Source:RefSeq mRNA;Acc:NM_178318]	4.12404	1.19983	1.78122	up	0.00835	GO:0005515(protein binding);GO:0005539(glycosaminoglycan binding);GO:0005576(extracellular region);GO:0005578(proteinaceous extracellular matrix);GO:0005622(intracellular);GO:0009986(cell surface);GO:0019800(peptide cross-linking via chondroitin 4-sulfate glycosaminoglycan);GO:0030133(transport vesicle);GO:0031012(extracellular matrix);GO:0042383(sarcolemma);GO:0050840(extracellular matrix bindin…	NA
ENSBTAG00000046010	BHLHA15	basic helix-loop-helix family, member a15 [Source:HGNC Symbol;Acc:22265]	4.51092	1.99265	1.17873	up	0.03835	GO:0003677(DNA binding);GO:0005634(nucleus);GO:0006851(mitochondrial calcium ion transport);GO:0007030(Golgi organization);GO:0007186(G-protein coupled receptor signaling pathway);GO:0007267(cell-cell signaling);GO:0019722(calcium-mediated signaling);GO:0042593(glucose homeostasis);GO:0042803(protein homodimerization activity);GO:0045944(positive regulation of transcription from RNA polymerase II…	NA
ENSBTAG00000009863	BHLHE40	Bos taurus basic helix-loop-helix family, member e40 (BHLHE40), mRNA. [Source:RefSeq mRNA;Acc:NM_001024929]	23.6291	56.5332	-1.25854	down	0.0037	GO:0000122(negative regulation of transcription from RNA polymerase II promoter);GO:0000981(sequence-specific DNA binding RNA polymerase II transcription factor activity);GO:0001078(RNA polymerase II core promoter proximal region sequence-specific DNA binding transcription factor activity involved in negative regulation of transcription);GO:0001102(RNA polymerase II activating transcription facto…	04710(Circadian rhythm - mammal)
ENSBTAG00000030575	BHLHE41	Bos taurus basic helix-loop-helix family, member e41 (BHLHE41), mRNA. [Source:RefSeq mRNA;Acc:NM_001076297]	2.8366	7.08389	-1.32038	down	0.00755	GO:0000122(negative regulation of transcription from RNA polymerase II promoter);GO:0000978(RNA polymerase II core promoter proximal region sequence-specific DNA binding);GO:0000981(sequence-specific DNA binding RNA polymerase II transcription factor activity);GO:0001078(RNA polymerase II core promoter proximal region sequence-specific DNA binding transcription factor activity involved in negativ…	04710(Circadian rhythm - mammal)
ENSBTAG00000013414	BLVRA	Bos taurus biliverdin reductase A (BLVRA), mRNA. [Source:RefSeq mRNA;Acc:NM_001097571]	10.4312	4.7376	1.13868	up	0.02495	GO:0004074(biliverdin reductase activity);GO:0005737(cytoplasm);GO:0008270(zinc ion binding);GO:0016491(oxidoreductase activity);GO:0042167(heme catabolic process);GO:0055114(oxidation-reduction process)	00860(Porphyrin and chlorophyll metabolism)
ENSBTAG00000010508	BLVRB	Bos taurus biliverdin reductase B (flavin reductase (NADPH)) (BLVRB), mRNA. [Source:RefSeq mRNA;Acc:NM_174251]	92.5261	32.0812	1.52813	up	0.0011	GO:0003824(catalytic activity);GO:0003854(3-beta-hydroxy-delta5-steroid dehydrogenase activity);GO:0004074(biliverdin reductase activity);GO:0005634(nucleus);GO:0005737(cytoplasm);GO:0005829(cytosol);GO:0005886(plasma membrane);GO:0006694(steroid biosynthetic process);GO:0016491(oxidoreductase activity);GO:0016616(oxidoreductase activity, acting on the CH-OH group of donors, NAD or NADP as accept…	00740(Riboflavin metabolism);00860(Porphyrin and chlorophyll metabolism)
ENSBTAG00000000377	BMX	BMX non-receptor tyrosine kinase [Source:HGNC Symbol;Acc:1079]	6.29733	0.176183	5.1596	up	5e-05	GO:0000166(nucleotide binding);GO:0004672(protein kinase activity);GO:0004713(protein tyrosine kinase activity);GO:0004715(non-membrane spanning protein tyrosine kinase activity);GO:0005515(protein binding);GO:0005524(ATP binding);GO:0005543(phospholipid binding);GO:0006468(protein phosphorylation);GO:0007165(signal transduction);GO:0016301(kinase activity);GO:0016310(phosphorylation);GO:0016740(…	NA
ENSBTAG00000021307	BNIP3L	Bos taurus BCL2/adenovirus E1B 19kDa interacting protein 3-like (BNIP3L), mRNA. [Source:RefSeq mRNA;Acc:NM_001034614]	83.457	39.8866	1.06513	up	0.02575	GO:0005515(protein binding);GO:0005521(lamin binding);GO:0005634(nucleus);GO:0005635(nuclear envelope);GO:0005739(mitochondrion);GO:0005740(mitochondrial envelope);GO:0005741(mitochondrial outer membrane);GO:0005783(endoplasmic reticulum);GO:0006915(apoptotic process);GO:0016020(membrane);GO:0016021(integral to membrane);GO:0035694(mitochondrial protein catabolic process);GO:0042802(identical pro…	NA
ENSBTAG00000008632	BOLA2B	Uncharacterized protein [Source:UniProtKB/TrEMBL;Acc:F1MYN0]	164.402	48.8276	1.75146	up	0.0002	NA	NA
ENSBTAG00000006490	BOLA-DOA	Bos taurus major histocompatibility complex, class II, DO alpha (BOLA-DOA), mRNA. [Source:RefSeq mRNA;Acc:NM_001205920]	32.6906	67.2731	-1.04115	down	0.03945	GO:0002504(antigen processing and presentation of peptide or polysaccharide antigen via MHC class II);GO:0005515(protein binding);GO:0006955(immune response);GO:0016020(membrane);GO:0016021(integral to membrane);GO:0019882(antigen processing and presentation);GO:0019886(antigen processing and presentation of exogenous peptide antigen via MHC class II);GO:0042613(MHC class II protein complex);GO:0…	04145(Phagosome);04514(Cell adhesion molecules (CAMs));04612(Antigen processing and presentation);04672(Intestinal immune network for IgA production);04940(Type I diabetes mellitus);05140(Leishmaniasis);05145(Toxoplasmosis);05150(Staphylococcus aureus infection);05310(Asthma);05320(Autoimmune thyroid disease);05322(Systemic lupus erythematosus);05323(Rheumatoid arthritis);05330(Allograft rejectio…
ENSBTAG00000009656	BOLA-DQA1	Bos taurus major histocompatibility complex, class II, DQ alpha, type 1 (BOLA-DQA1), mRNA. [Source:RefSeq mRNA;Acc:NM_001013601]	6.16129	30.3271	-2.2993	down	0.0008	GO:0002504(antigen processing and presentation of peptide or polysaccharide antigen via MHC class II);GO:0002504(antigen processing and presentation of peptide or polysaccharide antigen via MHC class II);GO:0005515(protein binding);GO:0005515(protein binding);GO:0006955(immune response);GO:0006955(immune response);GO:0016020(membrane);GO:0016020(membrane);GO:0016021(integral to membrane);GO:00160…	04145(Phagosome);04514(Cell adhesion molecules (CAMs));04612(Antigen processing and presentation);04672(Intestinal immune network for IgA production);04940(Type I diabetes mellitus);05140(Leishmaniasis);05145(Toxoplasmosis);05150(Staphylococcus aureus infection);05310(Asthma);05320(Autoimmune thyroid disease);05322(Systemic lupus erythematosus);05323(Rheumatoid arthritis);05330(Allograft rejectio…
ENSBTAG00000021077	BOLA-DQB	Bos taurus major histocompatibility complex, class II, DQ beta (BOLA-DQB), mRNA. [Source:RefSeq mRNA;Acc:NM_001012676]	40.8824	0.0708481	9.17253	up	0.0409	GO:0002504(antigen processing and presentation of peptide or polysaccharide antigen via MHC class II);GO:0005515(protein binding);GO:0006955(immune response);GO:0016020(membrane);GO:0016021(integral to membrane);GO:0019882(antigen processing and presentation);GO:0042613(MHC class II protein complex)	04145(Phagosome);04514(Cell adhesion molecules (CAMs));04612(Antigen processing and presentation);04672(Intestinal immune network for IgA production);04940(Type I diabetes mellitus);05140(Leishmaniasis);05145(Toxoplasmosis);05150(Staphylococcus aureus infection);05310(Asthma);05320(Autoimmune thyroid disease);05322(Systemic lupus erythematosus);05323(Rheumatoid arthritis);05330(Allograft rejectio…
ENSBTAG00000045923	BOLA-DYB	Bos taurus major histocompatibility complex, class II, DY beta (BOLA-DYB), mRNA. [Source:RefSeq mRNA;Acc:NM_001012679]	0.224569	0.973628	-2.11621	down	0.0027	GO:0002504(antigen processing and presentation of peptide or polysaccharide antigen via MHC class II);GO:0002504(antigen processing and presentation of peptide or polysaccharide antigen via MHC class II);GO:0005515(protein binding);GO:0005515(protein binding);GO:0006955(immune response);GO:0006955(immune response);GO:0016020(membrane);GO:0016020(membrane);GO:0016021(integral to membrane);GO:00160…	04145(Phagosome);04514(Cell adhesion molecules (CAMs));04612(Antigen processing and presentation);04672(Intestinal immune network for IgA production);04940(Type I diabetes mellitus);05140(Leishmaniasis);05145(Toxoplasmosis);05150(Staphylococcus aureus infection);05310(Asthma);05320(Autoimmune thyroid disease);05322(Systemic lupus erythematosus);05323(Rheumatoid arthritis);05330(Allograft rejectio…
ENSBTAG00000014046	BPI	Bos taurus bactericidal/permeability-increasing protein (BPI), mRNA. [Source:RefSeq mRNA;Acc:NM_173895]	40.6692	10.6048	1.93921	up	5e-05	GO:0001530(lipopolysaccharide binding);GO:0005576(extracellular region);GO:0005737(cytoplasm);GO:0008289(lipid binding);GO:0016020(membrane);GO:0032715(negative regulation of interleukin-6 production);GO:0032717(negative regulation of interleukin-8 production);GO:0032720(negative regulation of tumor necrosis factor production);GO:0042742(defense response to bacterium);GO:0043031(negative regulati…	NA
ENSBTAG00000004950	BRB	Bos taurus brain ribonuclease (BRB), mRNA. [Source:RefSeq mRNA;Acc:NM_173891]	218.632	17.279	3.66142	up	5e-05	GO:0003676(nucleic acid binding);GO:0004518(nuclease activity);GO:0004519(endonuclease activity);GO:0004522(pancreatic ribonuclease activity);GO:0005576(extracellular region);GO:0016787(hydrolase activity);GO:0090305(nucleic acid phosphodiester bond hydrolysis)	NA
ENSBTAG00000003724	BRDT	Bos taurus bromodomain, testis-specific (BRDT), mRNA. [Source:RefSeq mRNA;Acc:NM_001075852]	0.112064	0.732023	-2.70757	down	0.00295	NA	NA
ENSBTAG00000022825	BRI3	Bos taurus brain protein I3 (BRI3), mRNA. [Source:RefSeq mRNA;Acc:NM_001040583]	328.922	156.314	1.0733	up	0.00665	NA	NA
ENSBTAG00000016098	BRK1	Bos taurus BRICK1, SCAR/WAVE actin-nucleating complex subunit (BRK1), mRNA. [Source:RefSeq mRNA;Acc:NM_001114510]	213.374	65.7811	1.69764	up	0.00105	GO:0001701(in utero embryonic development);GO:0008284(positive regulation of cell proliferation);GO:0030036(actin cytoskeleton organization);GO:0048870(cell motility)	04810(Regulation of actin cytoskeleton)
ENSBTAG00000006156	BST1	bone marrow stromal cell antigen 1 [Source:HGNC Symbol;Acc:1118]	11.2187	2.4998	2.16602	up	5e-05	GO:0003953(NAD+ nucleosidase activity)	00760(Nicotinate and nicotinamide metabolism);01100(Metabolic pathways);04020(Calcium signaling pathway);04970(Salivary secretion);04972(Pancreatic secretion)
ENSBTAG00000010852	BTN2A2	Uncharacterized protein [Source:UniProtKB/TrEMBL;Acc:F1MZI6]	4.39516	10.0422	-1.19209	down	0.00525	GO:0005515(protein binding);GO:0031324(negative regulation of cellular metabolic process);GO:0046007(negative regulation of activated T cell proliferation);GO:0050710(negative regulation of cytokine secretion)	NA
ENSBTAG00000004558	C10H15ORF48	Bos taurus chromosome 10 open reading frame, human C15orf48 (C10H15orf48), mRNA. [Source:RefSeq mRNA;Acc:NM_001206976]	329.101	113.582	1.5348	up	0.00015	GO:0005634(nucleus);GO:0005739(mitochondrion)	NA
ENSBTAG00000045742	C12ORF75	chromosome 12 open reading frame 75 [Source:HGNC Symbol;Acc:35164]	14.1596	6.82601	1.05267	up	0.03425	NA	NA
ENSBTAG00000018735	C13H20ORF27	chromosome 20 open reading frame 27 [Source:HGNC Symbol;Acc:15873]	134.714	52.1048	1.37041	up	0.00235	NA	NA
ENSBTAG00000021611	C15H11ORF74	Bos taurus chromosome 15 open reading frame, human C11orf74 (C15H11orf74), mRNA. [Source:RefSeq mRNA;Acc:NM_001034750]	2.96729	1.25531	1.2411	up	0.03665	NA	NA
ENSBTAG00000038079	C16H1ORF21	Bos taurus chromosome 16 open reading frame, human C1orf21 (C16H1orf21), mRNA. [Source:RefSeq mRNA;Acc:NM_001081547]	41.6843	16.7248	1.31751	up	0.00475	NA	NA
ENSBTAG00000047448	C16ORF54	chromosome 16 open reading frame 54 [Source:HGNC Symbol;Acc:26649]	84.2997	39.9188	1.07846	up	0.00645	NA	NA
ENSBTAG00000016477	C19ORF35	chromosome 19 open reading frame 35 [Source:HGNC Symbol;Acc:24793]	5.83491	0.418862	3.80016	up	5e-05	GO:0016772(transferase activity, transferring phosphorus-containing groups)	NA
ENSBTAG00000004224	C19ORF38	chromosome 19 open reading frame 38 [Source:HGNC Symbol;Acc:34073]	78.0345	18.6554	2.06452	up	5e-05	NA	NA
ENSBTAG00000007153	C1QA	Bos taurus complement component 1, q subcomponent, A chain (C1QA), mRNA. [Source:RefSeq mRNA;Acc:NM_001014945]	28.7286	92.1531	-1.68154	down	0.00035	GO:0005515(protein binding);GO:0005515(protein binding);GO:0005576(extracellular region);GO:0005576(extracellular region);GO:0005581(collagen);GO:0005581(collagen);GO:0006958(complement activation, classical pathway);GO:0006958(complement activation, classical pathway);GO:0045087(innate immune response);GO:0045087(innate immune response)	04610(Complement and coagulation cascades);05020(Prion diseases);05142(Chagas disease (American trypanosomiasis));05150(Staphylococcus aureus infection);05322(Systemic lupus erythematosus)
ENSBTAG00000011196	C1QB	Bos taurus complement component 1, q subcomponent, B chain (C1QB), mRNA. [Source:RefSeq mRNA;Acc:NM_001046599]	9.94015	33.1843	-1.73916	down	0.0014	GO:0005515(protein binding);GO:0005576(extracellular region);GO:0005581(collagen);GO:0006958(complement activation, classical pathway);GO:0042803(protein homodimerization activity);GO:0045087(innate immune response);GO:0048839(inner ear development)	04610(Complement and coagulation cascades);05020(Prion diseases);05142(Chagas disease (American trypanosomiasis));05150(Staphylococcus aureus infection);05322(Systemic lupus erythematosus)
ENSBTAG00000011193	C1QC	Bos taurus complement component 1, q subcomponent, C chain (C1QC), mRNA. [Source:RefSeq mRNA;Acc:NM_001206396]	16.2058	47.6133	-1.55485	down	0.00175	GO:0005164(tumor necrosis factor receptor binding);GO:0005515(protein binding);GO:0005576(extracellular region);GO:0005581(collagen);GO:0006955(immune response);GO:0016020(membrane);GO:0030853(negative regulation of granulocyte differentiation);GO:0045650(negative regulation of macrophage differentiation)	04610(Complement and coagulation cascades);05020(Prion diseases);05142(Chagas disease (American trypanosomiasis));05150(Staphylococcus aureus infection);05322(Systemic lupus erythematosus)
ENSBTAG00000016204	C1RL	complement component 1, r subcomponent-like [Source:HGNC Symbol;Acc:21265]	9.42815	3.41077	1.46688	up	0.001	GO:0003824(catalytic activity);GO:0003824(catalytic activity);GO:0004252(serine-type endopeptidase activity);GO:0004252(serine-type endopeptidase activity);GO:0005615(extracellular space);GO:0006508(proteolysis);GO:0006508(proteolysis)	NA
ENSBTAG00000008950	C27H8ORF79	Bos taurus putative methyltransferase KIAA1456 homolog (KIAA1456), mRNA. [Source:RefSeq mRNA;Acc:NM_001076832]	1.28132	3.06423	-1.25789	down	0.0251	GO:0008152(metabolic process);GO:0008168(methyltransferase activity);GO:0016740(transferase activity);GO:0032259(methylation)	NA
ENSBTAG00000016527	C28H10ORF35	Bos taurus chromosome 28 open reading frame, human C10orf35 (C28H10orf35), mRNA. [Source:RefSeq mRNA;Acc:NM_001098923]	7.3105	2.8202	1.37417	up	0.011	GO:0005515(protein binding)	NA
ENSBTAG00000015013	C2CD2L	Bos taurus C2CD2-like (C2CD2L), mRNA. [Source:RefSeq mRNA;Acc:NM_001105358]	39.1783	17.4914	1.16341	up	0.0081	NA	NA
ENSBTAG00000015856	C3H1ORF192	Bos taurus chromosome 3 open reading frame, human C1orf192 (C3H1orf192), mRNA. [Source:RefSeq mRNA;Acc:NM_001034380]	17.8502	7.91274	1.17369	up	0.0406	NA	NA
ENSBTAG00000007112	C3H1ORF41	Bos taurus heat shock protein family B (small), member 11 (HSPB11), mRNA. [Source:RefSeq mRNA;Acc:NM_001076412]	2.82595	0.871655	1.69691	up	0.0324	GO:0005929(cilium);GO:0007155(cell adhesion);GO:0030992(intraciliary transport particle B)	NA
ENSBTAG00000039231	C4H7ORF41	Bos taurus chromosome 4 open reading frame, human C7orf41 (C4H7orf41), mRNA. [Source:RefSeq mRNA;Acc:NM_001101246]	90.5309	40.5215	1.15972	up	0.0257	NA	NA
ENSBTAG00000020872	C5AR1	Bos taurus complement component 5a receptor 1 (C5AR1), mRNA. [Source:RefSeq mRNA;Acc:NM_001007810]	64.1326	6.70188	3.25842	up	5e-05	GO:0004871(signal transducer activity);GO:0004878(complement component C5a receptor activity);GO:0004930(G-protein coupled receptor activity);GO:0004942(anaphylatoxin receptor activity);GO:0004944(C5a anaphylatoxin receptor activity);GO:0004982(N-formyl peptide receptor activity);GO:0006935(chemotaxis);GO:0006954(inflammatory response);GO:0007165(signal transduction);GO:0007186(G-protein coupled …	04080(Neuroactive ligand-receptor interaction);04610(Complement and coagulation cascades);05150(Staphylococcus aureus infection)
ENSBTAG00000013525	C6ORF25	Bos taurus chromosome 23 open reading frame, human C6orf25 (C23H6orf25), mRNA. [Source:RefSeq mRNA;Acc:NM_001078081]	1801.65	426.133	2.07994	up	0.0085	GO:0005886(plasma membrane);GO:0016021(integral to membrane)	NA
ENSBTAG00000043955	C7ORF72	chromosome 7 open reading frame 72 [Source:HGNC Symbol;Acc:22564]	0.647467	2.19456	-1.76105	down	0.0008	NA	NA
ENSBTAG00000003240	C8H9ORF152	Bos taurus chromosome 8 open reading frame, human C9orf152 (C8H9orf152), mRNA. [Source:RefSeq mRNA;Acc:NM_001206177]	2.415	1.08979	1.14797	up	0.0196	NA	NA
ENSBTAG00000011202	C9ORF89	chromosome 9 open reading frame 89 [Source:HGNC Symbol;Acc:28148]	73.6838	31.4526	1.22817	up	0.00245	NA	NA
ENSBTAG00000017969	CA4	Bos taurus carbonic anhydrase IV (CA4), mRNA. [Source:RefSeq mRNA;Acc:NM_173897]	4.96055	0.647199	2.93822	up	0.00025	GO:0004089(carbonate dehydratase activity);GO:0005515(protein binding);GO:0005791(rough endoplasmic reticulum);GO:0005793(endoplasmic reticulum-Golgi intermediate compartment);GO:0005794(Golgi apparatus);GO:0005802(trans-Golgi network);GO:0005886(plasma membrane);GO:0009986(cell surface);GO:0015701(bicarbonate transport);GO:0016020(membrane);GO:0016829(lyase activity);GO:0030658(transport vesicle…	00910(Nitrogen metabolism)
ENSBTAG00000008705	CABLES1	Cdk5 and Abl enzyme substrate 1 [Source:HGNC Symbol;Acc:25097]	1.15491	5.63737	-2.28724	down	5e-05	GO:0005515(protein binding);GO:0005829(cytosol);GO:0007399(nervous system development);GO:0016538(cyclin-dependent protein serine/threonine kinase regulator activity);GO:0051302(regulation of cell division);GO:0051726(regulation of cell cycle)	NA
ENSBTAG00000007882	CACNA1B	Bos taurus calcium channel, voltage-dependent, N type, alpha 1B subunit (CACNA1B), mRNA. [Source:RefSeq mRNA;Acc:NM_174632]	0.0519908	0.819353	-3.97816	down	0.0004	GO:0005216(ion channel activity);GO:0005244(voltage-gated ion channel activity);GO:0005245(voltage-gated calcium channel activity);GO:0005262(calcium channel activity);GO:0005509(calcium ion binding);GO:0005515(protein binding);GO:0005891(voltage-gated calcium channel complex);GO:0006810(transport);GO:0006811(ion transport);GO:0006816(calcium ion transport);GO:0007269(neurotransmitter secretion);…	04010(MAPK signaling pathway);04020(Calcium signaling pathway);04742(Taste transduction);04930(Type II diabetes mellitus)
ENSBTAG00000013953	CALD1	caldesmon 1 [Source:HGNC Symbol;Acc:1441]	78.4805	15.6809	2.32333	up	5e-05	GO:0003779(actin binding);GO:0005516(calmodulin binding);GO:0005886(plasma membrane);GO:0006936(muscle contraction);GO:0015629(actin cytoskeleton);GO:0016020(membrane);GO:0017022(myosin binding);GO:0030478(actin cap)	04270(Vascular smooth muscle contraction)
ENSBTAG00000014583	CALM3	Bos taurus calmodulin 3 (phosphorylase kinase, delta) (CALM3), mRNA. [Source:RefSeq mRNA;Acc:NM_001046249]	152.244	61.3637	1.31093	up	0.00435	GO:0000922(spindle pole);GO:0002027(regulation of heart rate);GO:0005509(calcium ion binding);GO:0005513(detection of calcium ion);GO:0005515(protein binding);GO:0005515(protein binding);GO:0005737(cytoplasm);GO:0005813(centrosome);GO:0005819(spindle);GO:0005829(cytosol);GO:0005856(cytoskeleton);GO:0005876(spindle microtubule);GO:0010880(regulation of release of sequestered calcium ion into cytos…	04020(Calcium signaling pathway);04070(Phosphatidylinositol signaling system);04114(Oocyte meiosis);04270(Vascular smooth muscle contraction);04720(Long-term potentiation);04722(Neurotrophin signaling pathway);04740(Olfactory transduction);04744(Phototransduction);04910(Insulin signaling pathway);04912(GnRH signaling pathway);04916(Melanogenesis);04970(Salivary secretion);04971(Gastric acid secre…
ENSBTAG00000007780	CAMK1	Bos taurus calcium/calmodulin-dependent protein kinase I (CAMK1), mRNA. [Source:RefSeq mRNA;Acc:NM_001076868]	12.9454	4.63037	1.48324	up	0.0206	GO:0000166(nucleotide binding);GO:0004672(protein kinase activity);GO:0004674(protein serine/threonine kinase activity);GO:0004713(protein tyrosine kinase activity);GO:0005515(protein binding);GO:0005524(ATP binding);GO:0006468(protein phosphorylation);GO:0006913(nucleocytoplasmic transport);GO:0007165(signal transduction);GO:0010976(positive regulation of neuron projection development);GO:001630…	NA
ENSBTAG00000009156	CAMK2N1	Bos taurus calcium/calmodulin-dependent protein kinase II inhibitor 1 (CAMK2N1), mRNA. [Source:RefSeq mRNA;Acc:NM_001114520]	0.736113	2.8379	-1.94682	down	0.00215	GO:0004860(protein kinase inhibitor activity);GO:0005886(plasma membrane);GO:0006469(negative regulation of protein kinase activity);GO:0014069(postsynaptic density);GO:0016020(membrane);GO:0030054(cell junction);GO:0043005(neuron projection);GO:0045202(synapse);GO:0045211(postsynaptic membrane)	NA
ENSBTAG00000007166	CAMKK1	Bos taurus calcium/calmodulin-dependent protein kinase kinase 1, alpha (CAMKK1), mRNA. [Source:RefSeq mRNA;Acc:NM_001192251]	4.73843	0.983456	2.26848	up	5e-05	GO:0000166(nucleotide binding);GO:0004672(protein kinase activity);GO:0004674(protein serine/threonine kinase activity);GO:0004713(protein tyrosine kinase activity);GO:0005515(protein binding);GO:0005524(ATP binding);GO:0006468(protein phosphorylation);GO:0016301(kinase activity);GO:0016310(phosphorylation);GO:0016740(transferase activity);GO:0016772(transferase activity, transferring phosphorus-…	04920(Adipocytokine signaling pathway)
ENSBTAG00000013363	CAP1	Bos taurus CAP, adenylate cyclase-associated protein 1 (yeast) (CAP1), mRNA. [Source:RefSeq mRNA;Acc:NM_001035010]	289.724	125.249	1.20988	up	0.0095	GO:0000902(cell morphogenesis);GO:0001667(ameboidal cell migration);GO:0003779(actin binding);GO:0005515(protein binding);GO:0005737(cytoplasm);GO:0005886(plasma membrane);GO:0006898(receptor-mediated endocytosis);GO:0007010(cytoskeleton organization);GO:0016020(membrane);GO:0030036(actin cytoskeleton organization);GO:0030864(cortical actin cytoskeleton)	NA
ENSBTAG00000005432	CAPG	Bos taurus capping protein (actin filament), gelsolin-like (CAPG), mRNA. [Source:RefSeq mRNA;Acc:NM_178574]	301.383	77.078	1.96721	up	0.0002	GO:0003779(actin binding);GO:0005576(extracellular region);GO:0005634(nucleus);GO:0005730(nucleolus);GO:0005737(cytoplasm);GO:0030031(cell projection assembly);GO:0031965(nuclear membrane);GO:0042470(melanosome);GO:0051693(actin filament capping)	NA
ENSBTAG00000012778	CAPN2	Bos taurus calpain 2, (m/II) large subunit (CAPN2), mRNA. [Source:RefSeq mRNA;Acc:NM_001103086]	121.17	51.1185	1.24512	up	0.0075	GO:0000785(chromatin);GO:0001824(blastocyst development);GO:0004198(calcium-dependent cysteine-type endopeptidase activity);GO:0005509(calcium ion binding);GO:0005515(protein binding);GO:0005622(intracellular);GO:0005634(nucleus);GO:0005737(cytoplasm);GO:0005886(plasma membrane);GO:0006508(proteolysis);GO:0007520(myoblast fusion);GO:0008233(peptidase activity);GO:0008234(cysteine-type peptidase a…	04141(Protein processing in endoplasmic reticulum);04210(Apoptosis);04510(Focal adhesion);05010(Alzheimer's disease)
ENSBTAG00000008868	CAPN3	Bos taurus calpain 3, (p94) (CAPN3), mRNA. [Source:RefSeq mRNA;Acc:NM_174260]	6.60343	0.998023	2.72607	up	5e-05	GO:0001896(autolysis);GO:0001896(autolysis);GO:0003824(catalytic activity);GO:0003824(catalytic activity);GO:0004198(calcium-dependent cysteine-type endopeptidase activity);GO:0004198(calcium-dependent cysteine-type endopeptidase activity);GO:0005509(calcium ion binding);GO:0005509(calcium ion binding);GO:0005515(protein binding);GO:0005622(intracellular);GO:0005622(intracellular);GO:0005634(nucl…	NA
ENSBTAG00000005034	CAPN5	calpain 5 [Source:HGNC Symbol;Acc:1482]	2.5755	0.757387	1.76575	up	0.0011	GO:0004198(calcium-dependent cysteine-type endopeptidase activity);GO:0005515(protein binding);GO:0005622(intracellular);GO:0006508(proteolysis);GO:0008233(peptidase activity);GO:0008234(cysteine-type peptidase activity);GO:0009986(cell surface);GO:0016787(hydrolase activity)	NA
ENSBTAG00000014872	CAPNS1	Bos taurus calpain, small subunit 1 (CAPNS1), mRNA. [Source:RefSeq mRNA;Acc:NM_174261]	1375.19	548.936	1.32492	up	0.0318	GO:0004198(calcium-dependent cysteine-type endopeptidase activity);GO:0004198(calcium-dependent cysteine-type endopeptidase activity);GO:0005509(calcium ion binding);GO:0005515(protein binding);GO:0005737(cytoplasm);GO:0005886(plasma membrane);GO:0016020(membrane);GO:0046872(metal ion binding)	NA
ENSBTAG00000015044	CARD10	caspase recruitment domain family, member 10 [Source:HGNC Symbol;Acc:16422]	9.44553	3.70525	1.35006	up	0.0055	GO:0005515(protein binding);GO:0005622(intracellular);GO:0007250(activation of NF-kappaB-inducing kinase activity);GO:0042981(regulation of apoptotic process)	NA
ENSBTAG00000006572	CARD9	Bos taurus caspase recruitment domain family, member 9 (CARD9), mRNA. [Source:RefSeq mRNA;Acc:NM_001077111]	156.801	69.1214	1.18173	up	0.0277	GO:0005515(protein binding);GO:0005622(intracellular);GO:0005737(cytoplasm);GO:0009620(response to fungus);GO:0032494(response to peptidoglycan);GO:0032495(response to muramyl dipeptide);GO:0032755(positive regulation of interleukin-6 production);GO:0032760(positive regulation of tumor necrosis factor production);GO:0032874(positive regulation of stress-activated MAPK cascade);GO:0042493(response…	04621(NOD-like receptor signaling pathway)
ENSBTAG00000013356	CATHL1	Cathelicidin-1 [Source:UniProtKB/Swiss-Prot;Acc:P22226]	111.795	3.30823	5.07866	up	5e-05	GO:0005576(extracellular region);GO:0006952(defense response);GO:0042742(defense response to bacterium)	NA
ENSBTAG00000024852	CATHL2	Bos taurus cathelicidin 2 (CATHL2), mRNA. [Source:RefSeq mRNA;Acc:NM_174826]	125.455	3.00746	5.38248	up	5e-05	GO:0004869(cysteine-type endopeptidase inhibitor activity);GO:0005576(extracellular region);GO:0006952(defense response);GO:0042742(defense response to bacterium)	NA
ENSBTAG00000031599	CATHL3	Bos taurus cathelicidin antimicrobial peptide (CATHL3), mRNA. [Source:RefSeq mRNA;Acc:NM_174001]	36.6882	0.640838	5.83921	up	0.0006	GO:0005576(extracellular region);GO:0006952(defense response);GO:0042742(defense response to bacterium)	NA
ENSBTAG00000020077	CATHL6	Bos taurus cathelicidin 6 (CATHL6), mRNA. [Source:RefSeq mRNA;Acc:NM_174832]	40.6932	1.16955	5.12076	up	5e-05	GO:0005576(extracellular region);GO:0006952(defense response);GO:0031640(killing of cells of other organism);GO:0042742(defense response to bacterium);GO:0050832(defense response to fungus)	NA
ENSBTAG00000003944	CATIP	chromosome 2 open reading frame 62 [Source:HGNC Symbol;Acc:25062]	1.91226	0.347529	2.46008	up	0.00125	GO:0007165(signal transduction);GO:0008603(cAMP-dependent protein kinase regulator activity)	NA
ENSBTAG00000018688	CBR3	Bos taurus carbonyl reductase 3 (CBR3), mRNA. [Source:RefSeq mRNA;Acc:NM_001075734]	13.7248	5.93856	1.2086	up	0.0149	GO:0004090(carbonyl reductase (NADPH) activity);GO:0005634(nucleus);GO:0005737(cytoplasm);GO:0005829(cytosol);GO:0008152(metabolic process);GO:0016491(oxidoreductase activity);GO:0055114(oxidation-reduction process);GO:0070402(NADPH binding)	00590(Arachidonic acid metabolism);01100(Metabolic pathways)
ENSBTAG00000006588	CBY1	Bos taurus chibby homolog 1 (Drosophila) (CBY1), mRNA. [Source:RefSeq mRNA;Acc:NM_174739]	16.2238	7.4446	1.12385	up	0.01465	GO:0005515(protein binding);GO:0005634(nucleus);GO:0005794(Golgi apparatus);GO:0005802(trans-Golgi network);GO:0005932(microtubule basal body);GO:0008013(beta-catenin binding);GO:0008104(protein localization);GO:0016607(nuclear speck);GO:0030154(cell differentiation);GO:0030178(negative regulation of Wnt signaling pathway);GO:0042384(cilium assembly);GO:0042802(identical protein binding);GO:00454…	NA
ENSBTAG00000011002	CCDC136	coiled-coil domain containing 136 [Source:HGNC Symbol;Acc:22225]	3.27382	0.942269	1.79676	up	0.00015	GO:0000160(phosphorelay signal transduction system);GO:0004871(signal transducer activity);GO:0005739(mitochondrion)	NA
ENSBTAG00000033221	CCDC152	coiled-coil domain containing 152 [Source:HGNC Symbol;Acc:34438]	96.398	37.3101	1.36944	up	0.00655	NA	NA
ENSBTAG00000020264	CCDC181	coiled-coil domain containing 181 [Source:HGNC Symbol;Acc:28051]	0.326666	1.11757	-1.77448	down	0.02115	GO:0005634(nucleus)	NA
ENSBTAG00000017388	CCDC23	Bos taurus coiled-coil domain containing 23 (CCDC23), mRNA. [Source:RefSeq mRNA;Acc:NM_001040575]	35.5017	14.3303	1.30882	up	0.0037	GO:0009306(protein secretion);GO:0010596(negative regulation of endothelial cell migration);GO:0031397(negative regulation of protein ubiquitination);GO:0045177(apical part of cell)	NA
ENSBTAG00000002834	CCDC69	Bos taurus coiled-coil domain containing 69 (CCDC69), mRNA. [Source:RefSeq mRNA;Acc:NM_001206624]	78.8884	37.4983	1.07299	up	0.01175	NA	NA
ENSBTAG00000007193	CCL16	chemokine (C-C motif) ligand 16 [Source:HGNC Symbol;Acc:10614]	23.7951	7.38651	1.6877	up	0.0026	GO:0005125(cytokine activity);GO:0005576(extracellular region);GO:0005615(extracellular space);GO:0006955(immune response);GO:0008009(chemokine activity);GO:0042056(chemoattractant activity);GO:0050918(positive chemotaxis)	04062(Chemokine signaling pathway)
ENSBTAG00000025250	CCL3	Bos taurus chemokine (C-C motif) ligand 3 (CCL3), mRNA. [Source:RefSeq mRNA;Acc:NM_174511]	69.4063	162.513	-1.22742	down	0.04335	GO:0005125(cytokine activity);GO:0005515(protein binding);GO:0005576(extracellular region);GO:0005615(extracellular space);GO:0006955(immune response);GO:0008009(chemokine activity);GO:0008360(regulation of cell shape);GO:0032760(positive regulation of tumor necrosis factor production);GO:0043525(positive regulation of neuron apoptotic process);GO:0043615(astrocyte cell migration);GO:0045944(posi…	04060(Cytokine-cytokine receptor interaction);04062(Chemokine signaling pathway);05142(Chagas disease (American trypanosomiasis));05323(Rheumatoid arthritis)
ENSBTAG00000025257	CCL4	Bos taurus chemokine (C-C motif) ligand 4 (CCL4), mRNA. [Source:RefSeq mRNA;Acc:NM_001075147]	188.565	489.476	-1.37618	down	0.0198	GO:0005125(cytokine activity);GO:0005515(protein binding);GO:0005576(extracellular region);GO:0005615(extracellular space);GO:0006935(chemotaxis);GO:0006954(inflammatory response);GO:0006955(immune response);GO:0008009(chemokine activity)	04060(Cytokine-cytokine receptor interaction);04062(Chemokine signaling pathway);04623(Cytosolic DNA-sensing pathway)
ENSBTAG00000046343	CCNJL	cyclin J-like [Source:HGNC Symbol;Acc:25876]	6.81627	0.844129	3.01345	up	0.00025	GO:0005634(nucleus)	NA
ENSBTAG00000012741	CCPG1	cell cycle progression 1 [Source:HGNC Symbol;Acc:24227]	54.2655	23.5923	1.20172	up	0.0056	GO:0005515(protein binding);GO:0016020(membrane);GO:0045944(positive regulation of transcription from RNA polymerase II promoter);GO:2001106(regulation of Rho guanyl-nucleotide exchange factor activity)	NA
ENSBTAG00000019428	CCR1	Bos taurus chemokine (C-C motif) receptor 1 (CCR1), mRNA. [Source:RefSeq mRNA;Acc:NM_001077839]	70.1487	15.8094	2.14963	up	5e-05	GO:0004871(signal transducer activity);GO:0004930(G-protein coupled receptor activity);GO:0004950(chemokine receptor activity);GO:0006935(chemotaxis);GO:0006954(inflammatory response);GO:0006955(immune response);GO:0007165(signal transduction);GO:0007186(G-protein coupled receptor signaling pathway);GO:0016020(membrane);GO:0016021(integral to membrane);GO:0016493(C-C chemokine receptor activity);…	04060(Cytokine-cytokine receptor interaction);04062(Chemokine signaling pathway)
ENSBTAG00000001338	CCR3	chemokine (C-C motif) receptor 3 [Source:HGNC Symbol;Acc:1604]	158.87	50.0029	1.66777	up	5e-05	GO:0001938(positive regulation of endothelial cell proliferation);GO:0004871(signal transducer activity);GO:0004930(G-protein coupled receptor activity);GO:0004950(chemokine receptor activity);GO:0005515(protein binding);GO:0006935(chemotaxis);GO:0006954(inflammatory response);GO:0007165(signal transduction);GO:0007186(G-protein coupled receptor signaling pathway);GO:0016020(membrane);GO:0016021(…	04060(Cytokine-cytokine receptor interaction);04062(Chemokine signaling pathway)
ENSBTAG00000015483	CCR8	chemokine (C-C motif) receptor 8 [Source:HGNC Symbol;Acc:1609]	1.45524	3.08119	-1.08223	down	0.04315	GO:0004871(signal transducer activity);GO:0004930(G-protein coupled receptor activity);GO:0004950(chemokine receptor activity);GO:0005515(protein binding);GO:0006935(chemotaxis);GO:0006955(immune response);GO:0007165(signal transduction);GO:0007186(G-protein coupled receptor signaling pathway);GO:0007204(positive regulation of cytosolic calcium ion concentration);GO:0016020(membrane);GO:0016021(i…	04060(Cytokine-cytokine receptor interaction);04062(Chemokine signaling pathway)
ENSBTAG00000019808	CCSER1	coiled-coil serine-rich protein 1 [Source:HGNC Symbol;Acc:29349]	0.36551	0.789019	-1.11015	down	0.03695	NA	NA
ENSBTAG00000018203	CD101	CD101 molecule [Source:HGNC Symbol;Acc:5949]	4.8684	1.10297	2.14206	up	5e-05	GO:0005515(protein binding)	NA
ENSBTAG00000015032	CD14	Bos taurus CD14 molecule (CD14), mRNA. [Source:RefSeq mRNA;Acc:NM_174008]	131.18	34.9883	1.90661	up	0.0011	GO:0001530(lipopolysaccharide binding);GO:0002237(response to molecule of bacterial origin);GO:0005515(protein binding);GO:0005886(plasma membrane);GO:0006954(inflammatory response);GO:0016020(membrane);GO:0032760(positive regulation of tumor necrosis factor production);GO:0045087(innate immune response);GO:0045121(membrane raft);GO:0045807(positive regulation of endocytosis);GO:0070891(lipoteich…	04010(MAPK signaling pathway);04145(Phagosome);04620(Toll-like receptor signaling pathway);04640(Hematopoietic cell lineage);04810(Regulation of actin cytoskeleton);05146(Amoebiasis)
ENSBTAG00000019669	CD163	Bos taurus CD163 molecule (CD163), mRNA. [Source:RefSeq mRNA;Acc:NM_001163413]	14.6928	111.324	-2.92159	down	5e-05	GO:0005044(scavenger receptor activity);GO:0005515(protein binding);GO:0005576(extracellular region);GO:0005886(plasma membrane);GO:0006953(acute-phase response);GO:0006954(inflammatory response);GO:0016020(membrane);GO:0016021(integral to membrane)	NA
ENSBTAG00000002976	CD177	CD177 molecule [Source:HGNC Symbol;Acc:30072]	41.1721	1.04359	5.30204	up	5e-05	NA	NA
ENSBTAG00000006360	CD180	CD180 molecule [Source:HGNC Symbol;Acc:6726]	4.10822	9.41747	-1.19683	down	0.00375	GO:0002322(B cell proliferation involved in immune response);GO:0031666(positive regulation of lipopolysaccharide-mediated signaling pathway);GO:0071222(cellular response to lipopolysaccharide)	NA
ENSBTAG00000032122	CD19	CD19 molecule [Source:HGNC Symbol;Acc:1633]	33.7408	86.5456	-1.35896	down	0.00055	GO:0005515(protein binding);GO:0009897(external side of plasma membrane);GO:0050853(B cell receptor signaling pathway)	NA
ENSBTAG00000017866	CD36	Bos taurus CD36 molecule (thrombospondin receptor) (CD36), transcript variant 1, mRNA. [Source:RefSeq mRNA;Acc:NM_001278621]	1.95761	0.334829	2.54759	up	0.00065	GO:0006810(transport);GO:0007155(cell adhesion);GO:0016020(membrane);GO:0016021(integral to membrane)	03320(PPAR signaling pathway);04145(Phagosome);04512(ECM-receptor interaction);04640(Hematopoietic cell lineage);04920(Adipocytokine signaling pathway);04975(Fat digestion and absorption);05144(Malaria)
ENSBTAG00000013569	CD38	Bos taurus CD38 molecule (CD38), mRNA. [Source:RefSeq mRNA;Acc:NM_175798]	3.18456	11.9432	-1.90702	down	0.0003	GO:0003953(NAD+ nucleosidase activity);GO:0008152(metabolic process);GO:0009986(cell surface);GO:0016020(membrane);GO:0016787(hydrolase activity);GO:0016798(hydrolase activity, acting on glycosyl bonds);GO:0016849(phosphorus-oxygen lyase activity);GO:0030890(positive regulation of B cell proliferation);GO:0042493(response to drug);GO:0043066(negative regulation of apoptotic process);GO:0045892(ne…	00760(Nicotinate and nicotinamide metabolism);01100(Metabolic pathways);04020(Calcium signaling pathway);04970(Salivary secretion);04972(Pancreatic secretion)
ENSBTAG00000020736	CD40	CD40 molecule, TNF receptor superfamily member 5 [Source:HGNC Symbol;Acc:11919]	22.5444	45.4291	-1.01085	down	0.03395	GO:0001934(positive regulation of protein phosphorylation);GO:0002768(immune response-regulating cell surface receptor signaling pathway);GO:0005515(protein binding);GO:0005886(plasma membrane);GO:0006874(cellular calcium ion homeostasis);GO:0009897(external side of plasma membrane);GO:0009986(cell surface);GO:0019899(enzyme binding);GO:0030890(positive regulation of B cell proliferation);GO:0031…	04060(Cytokine-cytokine receptor interaction);04514(Cell adhesion molecules (CAMs));04620(Toll-like receptor signaling pathway);04672(Intestinal immune network for IgA production);05144(Malaria);05145(Toxoplasmosis);05310(Asthma);05320(Autoimmune thyroid disease);05322(Systemic lupus erythematosus);05330(Allograft rejection);05340(Primary immunodeficiency);05416(Viral myocarditis)
ENSBTAG00000011578	CD44	Bos taurus CD44 molecule (Indian blood group) (CD44), mRNA. [Source:RefSeq mRNA;Acc:NM_174013]	416.738	189.789	1.13475	up	0.04045	GO:0001658(branching involved in ureteric bud morphogenesis);GO:0002246(wound healing involved in inflammatory response);GO:0004415(hyalurononglucosaminidase activity);GO:0004888(transmembrane signaling receptor activity);GO:0005515(protein binding);GO:0005540(hyaluronic acid binding);GO:0005540(hyaluronic acid binding);GO:0005540(hyaluronic acid binding);GO:0005886(plasma membrane);GO:0007155(ce…	04512(ECM-receptor interaction);04640(Hematopoietic cell lineage)
ENSBTAG00000000133	CD68	Bos taurus CD68 molecule (CD68), mRNA. [Source:RefSeq mRNA;Acc:NM_001045902]	95.1983	37.7719	1.33362	up	0.00095	GO:0016020(membrane);GO:0071310(cellular response to organic substance)	04142(Lysosome)
ENSBTAG00000044204	CD79B	CD79b molecule, immunoglobulin-associated beta [Source:HGNC Symbol;Acc:1699]	59.9303	130.547	-1.12321	down	0.0141	GO:0004888(transmembrane signaling receptor activity);GO:0005515(protein binding);GO:0005634(nucleus);GO:0005737(cytoplasm);GO:0005794(Golgi apparatus);GO:0005886(plasma membrane);GO:0007166(cell surface receptor signaling pathway);GO:0009897(external side of plasma membrane);GO:0016020(membrane);GO:0019815(B cell receptor complex);GO:0050853(B cell receptor signaling pathway)	04662(B cell receptor signaling pathway)
ENSBTAG00000031430	CD83	Bos taurus CD83 molecule (CD83), mRNA. [Source:RefSeq mRNA;Acc:NM_001046590]	47.5776	171.843	-1.85273	down	0.01095	GO:0005515(protein binding);GO:0009897(external side of plasma membrane);GO:0014070(response to organic cyclic compound);GO:0032713(negative regulation of interleukin-4 production);GO:0032733(positive regulation of interleukin-10 production);GO:0032743(positive regulation of interleukin-2 production);GO:0043372(positive regulation of CD4-positive, alpha-beta T cell differentiation)	NA
ENSBTAG00000019033	CD84	CD84 molecule [Source:HGNC Symbol;Acc:1704]	157.612	58.2265	1.43663	up	0.0427	GO:0004872(receptor activity);GO:0004872(receptor activity);GO:0005515(protein binding);GO:0005515(protein binding);GO:0016021(integral to membrane);GO:0016021(integral to membrane)	NA
ENSBTAG00000014764	CD9	Bos taurus CD9 molecule (CD9), mRNA. [Source:RefSeq mRNA;Acc:NM_173900]	370.97	89.164	2.05677	up	5e-05	GO:0005515(protein binding);GO:0006928(cellular component movement);GO:0007155(cell adhesion);GO:0007338(single fertilization);GO:0007342(fusion of sperm to egg plasma membrane);GO:0008285(negative regulation of cell proliferation);GO:0009897(external side of plasma membrane);GO:0016020(membrane);GO:0016021(integral to membrane);GO:0030913(paranodal junction assembly)	04640(Hematopoietic cell lineage)
ENSBTAG00000008114	CD99	CD99 molecule [Source:HGNC Symbol;Acc:7082]	140.102	57.7421	1.27878	up	0.02075	NA	NA
ENSBTAG00000006136	CDA	Bos taurus cytidine deaminase (CDA), mRNA. [Source:RefSeq mRNA;Acc:NM_001193110]	27.4986	6.74732	2.02697	up	0.0005	GO:0001882(nucleoside binding);GO:0003824(catalytic activity);GO:0004126(cytidine deaminase activity);GO:0008270(zinc ion binding);GO:0009972(cytidine deamination);GO:0016787(hydrolase activity);GO:0030308(negative regulation of cell growth);GO:0042802(identical protein binding);GO:0042803(protein homodimerization activity);GO:0045980(negative regulation of nucleotide metabolic process);GO:005128…	00240(Pyrimidine metabolism);00983(Drug metabolism - other enzymes);01100(Metabolic pathways)
ENSBTAG00000023736	CDC42EP3	cdc42 effector protein 3 [Source:RefSeq peptide;Acc:NP_001039909]	5.48686	1.77173	1.63082	up	0.00555	GO:0005515(protein binding);GO:0015629(actin cytoskeleton)	NA
ENSBTAG00000021964	CDH17	Bos taurus cadherin 17, LI cadherin (liver-intestine) (CDH17), mRNA. [Source:RefSeq mRNA;Acc:NM_001098902]	0.636402	2.03819	-1.67928	down	0.0013	GO:0005427(proton-dependent oligopeptide secondary active transmembrane transporter activity);GO:0005509(calcium ion binding);GO:0005515(protein binding);GO:0005886(plasma membrane);GO:0006857(oligopeptide transport);GO:0007155(cell adhesion);GO:0007156(homophilic cell adhesion);GO:0016020(membrane);GO:0016021(integral to membrane);GO:0016339(calcium-dependent cell-cell adhesion)	NA
ENSBTAG00000008353	CDKN1A	Bos taurus cyclin-dependent kinase inhibitor 1A (p21, Cip1) (CDKN1A), mRNA. [Source:RefSeq mRNA;Acc:NM_001098958]	67.1412	31.5611	1.08905	up	0.0116	GO:0000079(regulation of cyclin-dependent protein serine/threonine kinase activity);GO:0000082(G1/S transition of mitotic cell cycle);GO:0000086(G2/M transition of mitotic cell cycle);GO:0000307(cyclin-dependent protein kinase holoenzyme complex);GO:0004861(cyclin-dependent protein serine/threonine kinase inhibitor activity);GO:0005515(protein binding);GO:0005634(nucleus);GO:0005737(cytoplasm);GO…	04012(ErbB signaling pathway);04110(Cell cycle);04115(p53 signaling pathway);05160(Hepatitis C);05200(Pathways in cancer);05214(Glioma);05215(Prostate cancer);05218(Melanoma);05219(Bladder cancer);05220(Chronic myeloid leukemia)
ENSBTAG00000010731	CDKN2D	Bos taurus cyclin-dependent kinase inhibitor 2D (p19, inhibits CDK4) (CDKN2D), mRNA. [Source:RefSeq mRNA;Acc:NM_001046050]	143.496	65.1467	1.13924	up	0.00445	GO:0000079(regulation of cyclin-dependent protein serine/threonine kinase activity);GO:0000082(G1/S transition of mitotic cell cycle);GO:0000731(DNA synthesis involved in DNA repair);GO:0004861(cyclin-dependent protein serine/threonine kinase inhibitor activity);GO:0005515(protein binding);GO:0005634(nucleus);GO:0005737(cytoplasm);GO:0007049(cell cycle);GO:0007050(cell cycle arrest);GO:0007605(se…	04110(Cell cycle)
ENSBTAG00000018050	CDR2	Bos taurus cerebellar degeneration-related protein 2, 62kDa (CDR2), mRNA. [Source:RefSeq mRNA;Acc:NM_001046383]	2.35878	0.956406	1.30234	up	0.0084	GO:0005515(protein binding);GO:0005737(cytoplasm)	NA
ENSBTAG00000005952	CEBPE	Bos taurus CCAAT/enhancer binding protein (C/EBP), epsilon (CEBPE), mRNA. [Source:RefSeq mRNA;Acc:NM_001192808]	8.76024	1.58473	2.46674	up	0.00025	GO:0003700(sequence-specific DNA binding transcription factor activity);GO:0005634(nucleus);GO:0006355(regulation of transcription, DNA-dependent);GO:0006909(phagocytosis);GO:0010628(positive regulation of gene expression);GO:0030225(macrophage differentiation);GO:0042089(cytokine biosynthetic process);GO:0042742(defense response to bacterium);GO:0043565(sequence-specific DNA binding)	NA
ENSBTAG00000009704	CECR2	cat eye syndrome chromosome region, candidate 2 [Source:HGNC Symbol;Acc:1840]	0.298188	0.759309	-1.34846	down	0.0474	GO:0001842(neural fold formation);GO:0001843(neural tube closure);GO:0005515(protein binding);GO:0005515(protein binding);GO:0005634(nucleus);GO:0005719(nuclear euchromatin);GO:0007338(single fertilization);GO:0021915(neural tube development);GO:0031010(ISWI-type complex);GO:0043044(ATP-dependent chromatin remodeling);GO:0060122(inner ear receptor stereocilium organization);GO:0090102(cochlea dev…	NA
ENSBTAG00000009956	CENPM	Bos taurus centromere protein M (CENPM), mRNA. [Source:RefSeq mRNA;Acc:NM_001038686]	65.8296	27.1876	1.27579	up	0.00655	GO:0000775(chromosome, centromeric region);GO:0000776(kinetochore);GO:0000777(condensed chromosome kinetochore);GO:0005634(nucleus);GO:0005694(chromosome);GO:0005737(cytoplasm)	NA
ENSBTAG00000046158	CFB	Bos taurus complement factor B (CFB), mRNA. [Source:RefSeq mRNA;Acc:NM_001040526]	5.61171	2.09604	1.42077	up	0.0033	GO:0003824(catalytic activity);GO:0004252(serine-type endopeptidase activity);GO:0005576(extracellular region);GO:0006508(proteolysis);GO:0006956(complement activation);GO:0006957(complement activation, alternative pathway);GO:0008233(peptidase activity);GO:0008236(serine-type peptidase activity);GO:0016787(hydrolase activity);GO:0045087(innate immune response)	04610(Complement and coagulation cascades);05150(Staphylococcus aureus infection)
ENSBTAG00000015815	CFP	Bos taurus complement factor properdin (CFP), mRNA. [Source:RefSeq mRNA;Acc:NM_001076178]	235.072	75.4985	1.63858	up	0.0032	GO:0031012(extracellular matrix)	NA
ENSBTAG00000017666	CFTR/MRP	ATP-binding cassette, sub-family C (CFTR/MRP), member 5 [Source:HGNC Symbol;Acc:56]	2.95565	1.44337	1.03404	up	0.0409	GO:0000166(nucleotide binding);GO:0005524(ATP binding);GO:0006200(ATP catabolic process);GO:0006810(transport);GO:0016020(membrane);GO:0016021(integral to membrane);GO:0016887(ATPase activity);GO:0017111(nucleoside-triphosphatase activity);GO:0042626(ATPase activity, coupled to transmembrane movement of substances);GO:0055085(transmembrane transport)	NA
ENSBTAG00000033284	CHCHD7	Bos taurus coiled-coil-helix-coiled-coil-helix domain containing 7 (CHCHD7), mRNA. [Source:RefSeq mRNA;Acc:NM_001130759]	27.8529	13.0313	1.09584	up	0.04845	GO:0005739(mitochondrion);GO:0005758(mitochondrial intermembrane space)	NA
ENSBTAG00000018223	CHI3L1	Bos taurus chitinase 3-like 1 (cartilage glycoprotein-39) (CHI3L1), mRNA. [Source:RefSeq mRNA;Acc:NM_001080219]	339.227	73.7544	2.20145	up	0.0001	GO:0003824(catalytic activity);GO:0004553(hydrolase activity, hydrolyzing O-glycosyl compounds);GO:0004568(chitinase activity);GO:0005615(extracellular space);GO:0005737(cytoplasm);GO:0005783(endoplasmic reticulum);GO:0005975(carbohydrate metabolic process);GO:0006032(chitin catabolic process);GO:0006954(inflammatory response);GO:0007250(activation of NF-kappaB-inducing kinase activity);GO:000806…	00520(Amino sugar and nucleotide sugar metabolism)
ENSBTAG00000033331	CHMP1A	Bos taurus chromatin modifying protein 1A (CHMP1A), mRNA. [Source:RefSeq mRNA;Acc:NM_001191260]	121.979	43.8858	1.4748	up	0.0015	GO:0000794(condensed nuclear chromosome);GO:0000794(condensed nuclear chromosome);GO:0000910(cytokinesis);GO:0000910(cytokinesis);GO:0005515(protein binding);GO:0005769(early endosome);GO:0005769(early endosome);GO:0005815(microtubule organizing center);GO:0005815(microtubule organizing center);GO:0007076(mitotic chromosome condensation);GO:0007076(mitotic chromosome condensation);GO:0012505(endo…	04144(Endocytosis)
ENSBTAG00000013882	CHMP2A	Bos taurus charged multivesicular body protein 2A (CHMP2A), mRNA. [Source:RefSeq mRNA;Acc:NM_001034550]	151.457	70.0836	1.11176	up	0.00865	GO:0005515(protein binding);GO:0005829(cytosol);GO:0015031(protein transport);GO:0019904(protein domain specific binding)	04144(Endocytosis)
ENSBTAG00000011224	CITED2	Bos taurus Cbp/p300-interacting transactivator, with Glu/Asp-rich carboxy-terminal domain, 2 (CITED2), mRNA. [Source:RefSeq mRNA;Acc:NM_001075819]	42.2374	18.4703	1.19332	up	0.00165	GO:0000122(negative regulation of transcription from RNA polymerase II promoter);GO:0000790(nuclear chromatin);GO:0001102(RNA polymerase II activating transcription factor binding);GO:0001105(RNA polymerase II transcription coactivator activity);GO:0001106(RNA polymerase II transcription corepressor activity);GO:0001568(blood vessel development);GO:0001570(vasculogenesis);GO:0001666(response to h…	NA
ENSBTAG00000011913	CKAP4	cytoskeleton-associated protein 4 [Source:HGNC Symbol;Acc:16991]	24.4529	10.7456	1.18626	up	0.00185	GO:0005783(endoplasmic reticulum);GO:0005811(lipid particle)	04141(Protein processing in endoplasmic reticulum)
ENSBTAG00000046110	CLCF1	cardiotrophin-like cytokine factor 1 [Source:HGNC Symbol;Acc:17412]	9.04452	27.0104	-1.5784	down	0.01525	GO:0002639(positive regulation of immunoglobulin production);GO:0005102(receptor binding);GO:0005125(cytokine activity);GO:0005127(ciliary neurotrophic factor receptor binding);GO:0005515(protein binding);GO:0005576(extracellular region);GO:0005737(cytoplasm);GO:0007166(cell surface receptor signaling pathway);GO:0007259(JAK-STAT cascade);GO:0008284(positive regulation of cell proliferation);GO:0…	04060(Cytokine-cytokine receptor interaction);04630(Jak-STAT signaling pathway)
ENSBTAG00000012815	CLEC12A	C-type lectin domain family 12, member A [Source:HGNC Symbol;Acc:31713]	39.7659	12.9721	1.61612	up	0.0169	GO:0030246(carbohydrate binding)	NA
ENSBTAG00000039980	CLEC1A	C-type lectin-like 1 [Source:HGNC Symbol;Acc:24462]	30.3072	12.0636	1.32901	up	0.00245	GO:0030246(carbohydrate binding)	NA
ENSBTAG00000030423	CLEC1B	C-type lectin domain family 1, member B [Source:HGNC Symbol;Acc:24356]	6.35354	1.22127	2.37918	up	0.00015	GO:0005515(protein binding);GO:0005887(integral to plasma membrane);GO:0030246(carbohydrate binding)	NA
ENSBTAG00000018331	CLEC3B	Bos taurus C-type lectin domain family 3, member B (CLEC3B), mRNA. [Source:RefSeq mRNA;Acc:NM_001046212]	4.31931	0.299378	3.85076	up	0.00635	GO:0001501(skeletal system development);GO:0001652(granular component);GO:0005509(calcium ion binding);GO:0005576(extracellular region);GO:0005615(extracellular space);GO:0005737(cytoplasm);GO:0008201(heparin binding);GO:0010756(positive regulation of plasminogen activation);GO:0030246(carbohydrate binding);GO:0030282(bone mineralization);GO:0036143(kringle domain binding);GO:0071310(cellular res…	NA
ENSBTAG00000038490	CLEC4A	C-type lectin domain family 4, member A [Source:HGNC Symbol;Acc:13257]	16.9353	5.58723	1.59983	up	0.00035	GO:0030246(carbohydrate binding)	NA
ENSBTAG00000039347	CLEC4D	C-type lectin domain family 4, member D [Source:HGNC Symbol;Acc:14554]	42.5898	11.9133	1.83793	up	0.0039	GO:0030246(carbohydrate binding)	NA
ENSBTAG00000012185	CLEC4E	C-type lectin domain family 4, member E [Source:HGNC Symbol;Acc:14555]	10.4811	3.48404	1.58895	up	0.01235	GO:0004872(receptor activity);GO:0005515(protein binding);GO:0006955(immune response);GO:0030246(carbohydrate binding);GO:0050715(positive regulation of cytokine secretion)	NA
ENSBTAG00000020453	CLEC5A	C-type lectin domain family 5, member A [Source:HGNC Symbol;Acc:2054]	14.9618	3.05731	2.29095	up	0.003	GO:0001618(virus receptor activity);GO:0002076(osteoblast development);GO:0005515(protein binding);GO:0009615(response to virus);GO:0009986(cell surface);GO:0030246(carbohydrate binding);GO:0033033(negative regulation of myeloid cell apoptotic process);GO:0043066(negative regulation of apoptotic process);GO:0045087(innate immune response);GO:0050715(positive regulation of cytokine secretion)	NA
ENSBTAG00000009470	CLIC4	Bos taurus chloride intracellular channel 4 (CLIC4), mRNA. [Source:RefSeq mRNA;Acc:NM_001080218]	40.8667	20.3734	1.00424	up	0.0238	GO:0001525(angiogenesis);GO:0001886(endothelial cell morphogenesis);GO:0005244(voltage-gated ion channel activity);GO:0005247(voltage-gated chloride channel activity);GO:0005254(chloride channel activity);GO:0005515(protein binding);GO:0005622(intracellular);GO:0005737(cytoplasm);GO:0005739(mitochondrion);GO:0005813(centrosome);GO:0005829(cytosol);GO:0005886(plasma membrane);GO:0005902(microvillu…	NA
ENSBTAG00000010244	CLIC5	chloride intracellular channel 5 [Source:HGNC Symbol;Acc:13517]	38.0986	17.3084	1.13826	up	0.0219	GO:0002021(response to dietary excess);GO:0002024(diet induced thermogenesis);GO:0005247(voltage-gated chloride channel activity);GO:0005515(protein binding);GO:0006821(chloride transport);GO:0007605(sensory perception of sound);GO:0008104(protein localization);GO:0015629(actin cytoskeleton);GO:0016020(membrane);GO:0032420(stereocilium);GO:0050885(neuromuscular process controlling balance);GO:006…	NA
ENSBTAG00000011875	CLIP2	CAP-GLY domain containing linker protein 2 [Source:HGNC Symbol;Acc:2586]	10.4045	4.9483	1.0722	up	0.0127	GO:0005515(protein binding);GO:0005881(cytoplasmic microtubule)	NA
ENSBTAG00000019916	CLMN	calmin (calponin-like, transmembrane) [Source:HGNC Symbol;Acc:19972]	0.714313	0.283047	1.33552	up	0.03525	GO:0003779(actin binding);GO:0005515(protein binding);GO:0005737(cytoplasm);GO:0008285(negative regulation of cell proliferation);GO:0031175(neuron projection development)	NA
ENSBTAG00000010740	CLTB	Bos taurus clathrin, light chain B (CLTB), mRNA. [Source:RefSeq mRNA;Acc:NM_174277]	53.9857	15.1636	1.83196	up	0.0001	GO:0005198(structural molecule activity);GO:0005198(structural molecule activity);GO:0005198(structural molecule activity);GO:0005515(protein binding);GO:0005515(protein binding);GO:0005515(protein binding);GO:0005802(trans-Golgi network);GO:0005886(plasma membrane);GO:0005905(coated pit);GO:0005905(coated pit);GO:0006886(intracellular protein transport);GO:0006886(intracellular protein transport…	04142(Lysosome);04144(Endocytosis);05016(Huntington's disease);05100(Bacterial invasion of epithelial cells)
ENSBTAG00000005574	CLU	Bos taurus clusterin (CLU), mRNA. [Source:RefSeq mRNA;Acc:NM_173902]	1323.83	280.557	2.23835	up	0.01095	GO:0005576(extracellular region);GO:0005615(extracellular space);GO:0005634(nucleus);GO:0005737(cytoplasm);GO:0005739(mitochondrion);GO:0005783(endoplasmic reticulum);GO:0005829(cytosol);GO:0008219(cell death);GO:0016020(membrane);GO:0031012(extracellular matrix);GO:0031410(cytoplasmic vesicle);GO:0031625(ubiquitin protein ligase binding);GO:0031966(mitochondrial membrane);GO:0032436(positive reg…	NA
ENSBTAG00000019979	CMPK2	cytidine monophosphate (UMP-CMP) kinase 2, mitochondrial [Source:HGNC Symbol;Acc:27015]	39.5091	18.8549	1.06724	up	0.0112	GO:0004127(cytidylate kinase activity);GO:0004550(nucleoside diphosphate kinase activity);GO:0004798(thymidylate kinase activity);GO:0005524(ATP binding);GO:0005634(nucleus);GO:0005739(mitochondrion);GO:0006165(nucleoside diphosphate phosphorylation);GO:0006233(dTDP biosynthetic process);GO:0009142(nucleoside triphosphate biosynthetic process);GO:0033862(UMP kinase activity);GO:0071222(cellular r…	00240(Pyrimidine metabolism);01100(Metabolic pathways)
ENSBTAG00000001710	CMTM8	Bos taurus CKLF-like MARVEL transmembrane domain containing 8 (CMTM8), mRNA. [Source:RefSeq mRNA;Acc:NM_001046358]	1.4157	4.67075	-1.72214	down	0.00645	GO:0005125(cytokine activity);GO:0005615(extracellular space);GO:0006935(chemotaxis);GO:0016020(membrane);GO:0016021(integral to membrane)	NA
ENSBTAG00000009841	CNDP2	Bos taurus CNDP dipeptidase 2 (metallopeptidase M20 family) (CNDP2), mRNA. [Source:RefSeq mRNA;Acc:NM_001035108]	202.592	85.6304	1.24238	up	0.01975	GO:0004180(carboxypeptidase activity);GO:0005737(cytoplasm);GO:0006508(proteolysis);GO:0008152(metabolic process);GO:0008233(peptidase activity);GO:0008237(metallopeptidase activity);GO:0016787(hydrolase activity);GO:0016805(dipeptidase activity);GO:0034701(tripeptidase activity);GO:0046872(metal ion binding)	NA
ENSBTAG00000012674	CNKSR3	Bos taurus CNKSR family member 3 (CNKSR3), mRNA. [Source:RefSeq mRNA;Acc:NM_001192112]	1.40263	0.548686	1.35409	up	0.0199	GO:0005515(protein binding);GO:0005737(cytoplasm);GO:0009966(regulation of signal transduction);GO:0016020(membrane)	NA
ENSBTAG00000015900	CNPY3	protein canopy homolog 3 precursor [Source:RefSeq peptide;Acc:NP_001068907]	83.8949	35.7197	1.23186	up	0.0392	GO:0005102(receptor binding)	NA
ENSBTAG00000013369	COL14A1	collagen, type XIV, alpha 1 [Source:HGNC Symbol;Acc:2191]	1.83095	0.74679	1.29382	up	0.0077	GO:0003229(ventricular cardiac muscle tissue development);GO:0005515(protein binding);GO:0005614(interstitial matrix);GO:0005615(extracellular space);GO:0030199(collagen fibril organization);GO:0031012(extracellular matrix);GO:0048873(homeostasis of number of cells within a tissue);GO:0061050(regulation of cell growth involved in cardiac muscle cell development)	NA
ENSBTAG00000013472	COL1A2	Bos taurus collagen, type I, alpha 2 (COL1A2), mRNA. [Source:RefSeq mRNA;Acc:NM_174520]	2.03727	0.0557546	5.1914	up	0.00375	GO:0001501(skeletal system development);GO:0001568(blood vessel development);GO:0005201(extracellular matrix structural constituent);GO:0005515(protein binding);GO:0005576(extracellular region);GO:0005578(proteinaceous extracellular matrix);GO:0005581(collagen);GO:0005584(collagen type I);GO:0005615(extracellular space);GO:0007179(transforming growth factor beta receptor signaling pathway);GO:000…	04510(Focal adhesion);04512(ECM-receptor interaction);04974(Protein digestion and absorption);05146(Amoebiasis)
ENSBTAG00000009824	COMMD6	COMM domain containing 6 [Source:HGNC Symbol;Acc:24015]	286.611	117.405	1.2876	up	0.0047	GO:0005515(protein binding);GO:0032088(negative regulation of NF-kappaB transcription factor activity);GO:0051059(NF-kappaB binding)	NA
ENSBTAG00000000810	COPE	Bos taurus coatomer protein complex, subunit epsilon (COPE), mRNA. [Source:RefSeq mRNA;Acc:NM_176673]	145.495	72.2637	1.00963	up	0.0146	GO:0000139(Golgi membrane);GO:0005198(structural molecule activity);GO:0005515(protein binding);GO:0005737(cytoplasm);GO:0005794(Golgi apparatus);GO:0006810(transport);GO:0006890(retrograde vesicle-mediated transport, Golgi to ER);GO:0006891(intra-Golgi vesicle-mediated transport);GO:0015031(protein transport);GO:0016020(membrane);GO:0016192(vesicle-mediated transport);GO:0030126(COPI vesicle coa…	NA
ENSBTAG00000004659	COQ10B	Bos taurus coenzyme Q10 homolog B (S. cerevisiae) (COQ10B), mRNA. [Source:RefSeq mRNA;Acc:NM_001075654]	22.4018	49.4654	-1.1428	down	0.00865	GO:0005739(mitochondrion)	NA
ENSBTAG00000005096	COX7A2	Bos taurus cytochrome c oxidase subunit VIIa polypeptide 2 (liver) (COX7A2), mRNA. [Source:RefSeq mRNA;Acc:NM_175807]	184.766	66.0359	1.48438	up	0.00025	GO:0004129(cytochrome-c oxidase activity);GO:0005739(mitochondrion);GO:0005743(mitochondrial inner membrane);GO:0005746(mitochondrial respiratory chain);GO:0009055(electron carrier activity);GO:0016020(membrane)	00190(Oxidative phosphorylation);04260(Cardiac muscle contraction);05010(Alzheimer's disease);05012(Parkinson's disease);05016(Huntington's disease)
ENSBTAG00000015008	CPA3	carboxypeptidase A3 (mast cell) [Source:HGNC Symbol;Acc:2298]	0.250887	0.812302	-1.69498	down	0.03045	GO:0002002(regulation of angiotensin levels in blood);GO:0004180(carboxypeptidase activity);GO:0004181(metallocarboxypeptidase activity);GO:0006508(proteolysis);GO:0008233(peptidase activity);GO:0008237(metallopeptidase activity);GO:0008270(zinc ion binding);GO:0016787(hydrolase activity);GO:0046872(metal ion binding)	04614(Renin-angiotensin system);04972(Pancreatic secretion);04974(Protein digestion and absorption)
ENSBTAG00000002233	CPNE2	Bos taurus copine II (CPNE2), mRNA. [Source:RefSeq mRNA;Acc:NM_001243331]	12.1763	1.4918	3.02895	up	5e-05	GO:0005515(protein binding)	NA
ENSBTAG00000018941	CPXM2	Bos taurus carboxypeptidase X (M14 family), member 2 (CPXM2), mRNA. [Source:RefSeq mRNA;Acc:NM_001206057]	5.35399	1.36035	1.97664	up	0.0002	GO:0004181(metallocarboxypeptidase activity);GO:0005615(extracellular space);GO:0006508(proteolysis);GO:0007155(cell adhesion);GO:0008270(zinc ion binding);GO:0031012(extracellular matrix)	NA
ENSBTAG00000038496	CR2	Bos taurus complement component (3d/Epstein Barr virus) receptor 2 (CR2), mRNA. [Source:RefSeq mRNA;Acc:NM_001198991]	5.05782	12.4003	-1.29379	down	0.0018	GO:0002430(complement receptor mediated signaling pathway);GO:0004872(receptor activity);GO:0004875(complement receptor activity);GO:0005515(protein binding);GO:0009897(external side of plasma membrane);GO:0042113(B cell activation);GO:0042803(protein homodimerization activity)	04610(Complement and coagulation cascades);04640(Hematopoietic cell lineage);04662(B cell receptor signaling pathway)
ENSBTAG00000008931	CREG1	cellular repressor of E1A-stimulated genes 1 [Source:HGNC Symbol;Acc:2351]	55.2645	21.9703	1.3308	up	0.00015	GO:0005667(transcription factor complex);GO:0006355(regulation of transcription, DNA-dependent);GO:0008134(transcription factor binding);GO:0010181(FMN binding);GO:0016491(oxidoreductase activity);GO:0055114(oxidation-reduction process)	NA
ENSBTAG00000009020	CRIM1	cysteine rich transmembrane BMP regulator 1 (chordin-like) [Source:HGNC Symbol;Acc:2359]	4.27613	9.20161	-1.10558	down	0.0054	GO:0001558(regulation of cell growth);GO:0004857(enzyme inhibitor activity);GO:0004867(serine-type endopeptidase inhibitor activity);GO:0005515(protein binding);GO:0005520(insulin-like growth factor binding);GO:0005576(extracellular region);GO:0043086(negative regulation of catalytic activity)	NA
ENSBTAG00000021176	CRISPLD2	Bos taurus cysteine-rich secretory protein LCCL domain containing 2 (CRISPLD2), mRNA. [Source:RefSeq mRNA;Acc:NM_001100299]	13.4006	1.42797	3.23026	up	5e-05	GO:0005539(glycosaminoglycan binding);GO:0005576(extracellular region);GO:0008201(heparin binding);GO:0030133(transport vesicle);GO:0030198(extracellular matrix organization);GO:0031012(extracellular matrix)	NA
ENSBTAG00000020242	CRLF2	cytokine receptor-like factor 2 [Source:HGNC Symbol;Acc:14281]	13.8915	4.14419	1.74504	up	0.00115	GO:0005515(protein binding)	04060(Cytokine-cytokine receptor interaction);04630(Jak-STAT signaling pathway)
ENSBTAG00000021535	CROT	Bos taurus carnitine O-octanoyltransferase (CROT), mRNA. [Source:RefSeq mRNA;Acc:NM_177494]	9.77852	4.20707	1.2168	up	0.00615	GO:0005102(receptor binding);GO:0005739(mitochondrion);GO:0005777(peroxisome);GO:0006091(generation of precursor metabolites and energy);GO:0006631(fatty acid metabolic process);GO:0006635(fatty acid beta-oxidation);GO:0008458(carnitine O-octanoyltransferase activity);GO:0015908(fatty acid transport);GO:0016740(transferase activity);GO:0016746(transferase activity, transferring acyl groups);GO:00…	04146(Peroxisome)
ENSBTAG00000005193	CRTAM	Bos taurus cytotoxic and regulatory T cell molecule (CRTAM), mRNA. [Source:RefSeq mRNA;Acc:NM_001105457]	2.62334	6.3877	-1.28389	down	0.01045	GO:0002355(detection of tumor cell);GO:0002860(positive regulation of natural killer cell mediated cytotoxicity directed against tumor cell target);GO:0005102(receptor binding);GO:0005515(protein binding);GO:0005886(plasma membrane);GO:0008037(cell recognition);GO:0016020(membrane);GO:0016021(integral to membrane);GO:0045954(positive regulation of natural killer cell mediated cytotoxicity);GO:005…	NA
ENSBTAG00000021442	CRTAP	cartilage associated protein [Source:HGNC Symbol;Acc:2379]	7.06069	2.6554	1.41088	up	0.00875	GO:0005783(endoplasmic reticulum);GO:0007283(spermatogenesis);GO:0018400(peptidyl-proline hydroxylation to 3-hydroxy-L-proline)	NA
ENSBTAG00000000434	CRYAB	Bos taurus crystallin, alpha B (CRYAB), mRNA. [Source:RefSeq mRNA;Acc:NM_174290]	2.25894	0.647445	1.80281	up	0.03425	GO:0001666(response to hypoxia);GO:0002088(lens development in camera-type eye);GO:0005212(structural constituent of eye lens);GO:0005515(protein binding);GO:0005634(nucleus);GO:0005737(cytoplasm);GO:0005739(mitochondrion);GO:0005829(cytosol);GO:0005886(plasma membrane);GO:0007021(tubulin complex assembly);GO:0007517(muscle organ development);GO:0010629(negative regulation of gene expression);GO:…	04141(Protein processing in endoplasmic reticulum)
ENSBTAG00000009842	CRYM	Bos taurus crystallin, mu (CRYM), mRNA. [Source:RefSeq mRNA;Acc:NM_001045914]	1.86726	0.178571	3.38635	up	0.0105	GO:0000122(negative regulation of transcription from RNA polymerase II promoter);GO:0003714(transcription corepressor activity);GO:0004616(phosphogluconate dehydrogenase (decarboxylating) activity);GO:0005634(nucleus);GO:0005737(cytoplasm);GO:0005739(mitochondrion);GO:0005886(plasma membrane);GO:0006098(pentose-phosphate shunt);GO:0007605(sensory perception of sound);GO:0016491(oxidoreductase act…	NA
ENSBTAG00000000283	CSF1	colony stimulating factor 1 (macrophage) [Source:HGNC Symbol;Acc:2432]	3.20583	7.29844	-1.18689	down	0.00845	GO:0001954(positive regulation of cell-matrix adhesion);GO:0002158(osteoclast proliferation);GO:0003006(developmental process involved in reproduction);GO:0005125(cytokine activity);GO:0005157(macrophage colony-stimulating factor receptor binding);GO:0005515(protein binding);GO:0005615(extracellular space);GO:0008083(growth factor activity);GO:0008284(positive regulation of cell proliferation);GO…	04060(Cytokine-cytokine receptor interaction);04380(Osteoclast differentiation);04640(Hematopoietic cell lineage);05323(Rheumatoid arthritis)
ENSBTAG00000045948	CSF2RA	colony stimulating factor 2 receptor, alpha, low-affinity (granulocyte-macrophage) [Source:HGNC Symbol;Acc:2435]	118.597	37.7971	1.64972	up	0.00035	GO:0004896(cytokine receptor activity);GO:0004896(cytokine receptor activity);GO:0005515(protein binding);GO:0005515(protein binding);GO:0016020(membrane);GO:0016020(membrane);GO:0019221(cytokine-mediated signaling pathway);GO:0019221(cytokine-mediated signaling pathway)	04060(Cytokine-cytokine receptor interaction);04630(Jak-STAT signaling pathway);04640(Hematopoietic cell lineage);05200(Pathways in cancer)
ENSBTAG00000010928	CSRNP2	cysteine-serine-rich nuclear protein 2 [Source:HGNC Symbol;Acc:16006]	8.83307	18.376	-1.05684	down	0.03055	GO:0001228(RNA polymerase II transcription regulatory region sequence-specific DNA binding transcription factor activity involved in positive regulation of transcription);GO:0003700(sequence-specific DNA binding transcription factor activity);GO:0005515(protein binding);GO:0005634(nucleus);GO:0010923(negative regulation of phosphatase activity);GO:0019902(phosphatase binding);GO:0043565(sequence-…	NA
ENSBTAG00000000598	CST3	Bos taurus cystatin C (CST3), mRNA. [Source:RefSeq mRNA;Acc:NM_174029]	533.389	174.802	1.60947	up	0.00505	GO:0004869(cysteine-type endopeptidase inhibitor activity);GO:0005576(extracellular region);GO:0010466(negative regulation of peptidase activity);GO:0030414(peptidase inhibitor activity)	04970(Salivary secretion)
ENSBTAG00000014182	CTNNA1	Bos taurus catenin (cadherin-associated protein), alpha 1, 102kDa (CTNNA1), mRNA. [Source:RefSeq mRNA;Acc:NM_001035366]	37.2951	18.4577	1.01476	up	0.0094	GO:0005198(structural molecule activity);GO:0005515(protein binding);GO:0005886(plasma membrane);GO:0005911(cell-cell junction);GO:0005912(adherens junction);GO:0005913(cell-cell adherens junction);GO:0005915(zonula adherens);GO:0007155(cell adhesion);GO:0007163(establishment or maintenance of cell polarity);GO:0007406(negative regulation of neuroblast proliferation);GO:0008013(beta-catenin bindi…	04520(Adherens junction);04530(Tight junction);04670(Leukocyte transendothelial migration);05100(Bacterial invasion of epithelial cells);05200(Pathways in cancer);05213(Endometrial cancer);05412(Arrhythmogenic right ventricular cardiomyopathy (ARVC))
ENSBTAG00000000831	CTNS	Bos taurus cystinosin, lysosomal cystine transporter (CTNS), mRNA. [Source:RefSeq mRNA;Acc:NM_001102264]	30.3756	8.61072	1.81871	up	0.00165	GO:0005764(lysosome);GO:0005765(lysosomal membrane);GO:0005770(late endosome);GO:0005886(plasma membrane);GO:0006749(glutathione metabolic process);GO:0006810(transport);GO:0007420(brain development);GO:0007616(long-term memory);GO:0007625(grooming behavior);GO:0007628(adult walking behavior);GO:0008542(visual learning);GO:0015184(L-cystine transmembrane transporter activity);GO:0015811(L-cystine…	04142(Lysosome)
ENSBTAG00000007622	CTSD	Bos taurus cathepsin D (CTSD), mRNA. [Source:RefSeq mRNA;Acc:NM_001166521]	1088.05	410.68	1.40565	up	0.0473	GO:0000045(autophagic vacuole assembly);GO:0004190(aspartic-type endopeptidase activity);GO:0005515(protein binding);GO:0005615(extracellular space);GO:0005739(mitochondrion);GO:0005764(lysosome);GO:0006508(proteolysis);GO:0008233(peptidase activity);GO:0016787(hydrolase activity);GO:0031012(extracellular matrix)	04142(Lysosome)
ENSBTAG00000010994	CTSF	Bos taurus cathepsin F (CTSF), mRNA. [Source:RefSeq mRNA;Acc:NM_001075416]	129.472	40.236	1.68608	up	0.00075	GO:0006508(proteolysis);GO:0008234(cysteine-type peptidase activity)	04142(Lysosome)
ENSBTAG00000010992	CTSH	Bos taurus cathepsin H (CTSH), mRNA. [Source:RefSeq mRNA;Acc:NM_001034385]	596.919	238.103	1.32595	up	0.03105	GO:0001656(metanephros development);GO:0001913(T cell mediated cytotoxicity);GO:0002250(adaptive immune response);GO:0002764(immune response-regulating signaling pathway);GO:0004175(endopeptidase activity);GO:0004177(aminopeptidase activity);GO:0004197(cysteine-type endopeptidase activity);GO:0004252(serine-type endopeptidase activity);GO:0005515(protein binding);GO:0005515(protein binding);GO:00…	04142(Lysosome)
ENSBTAG00000021469	CTTNBP2	cortactin binding protein 2 [Source:HGNC Symbol;Acc:15679]	25.8735	8.79028	1.55749	up	0.0116	GO:0005515(protein binding)	NA
ENSBTAG00000010659	CUX1	cut-like homeobox 1 [Source:HGNC Symbol;Acc:2557]	26.6014	12.1689	1.12831	up	0.01855	GO:0000122(negative regulation of transcription from RNA polymerase II promoter);GO:0001822(kidney development);GO:0003677(DNA binding);GO:0003682(chromatin binding);GO:0003700(sequence-specific DNA binding transcription factor activity);GO:0005634(nucleus);GO:0005737(cytoplasm);GO:0006355(regulation of transcription, DNA-dependent);GO:0030324(lung development);GO:0042491(auditory receptor cell d…	NA
ENSBTAG00000002923	CX3CR1	Bos taurus chemokine (C-X3-C motif) receptor 1 (CX3CR1), mRNA. [Source:RefSeq mRNA;Acc:NM_001102558]	10.2087	29.9765	-1.55403	down	0.00025	GO:0002282(microglial cell activation involved in immune response);GO:0004871(signal transducer activity);GO:0004896(cytokine receptor activity);GO:0004930(G-protein coupled receptor activity);GO:0004950(chemokine receptor activity);GO:0005515(protein binding);GO:0005886(plasma membrane);GO:0006935(chemotaxis);GO:0007155(cell adhesion);GO:0007165(signal transduction);GO:0007186(G-protein coupled …	04060(Cytokine-cytokine receptor interaction);04062(Chemokine signaling pathway)
ENSBTAG00000001725	CXCL10	Bos taurus chemokine (C-X-C motif) ligand 10 (CXCL10), mRNA. [Source:RefSeq mRNA;Acc:NM_001046551]	2.59527	7.95152	-1.61534	down	0.0017	GO:0002690(positive regulation of leukocyte chemotaxis);GO:0005125(cytokine activity);GO:0005515(protein binding);GO:0005576(extracellular region);GO:0005615(extracellular space);GO:0006935(chemotaxis);GO:0006954(inflammatory response);GO:0006955(immune response);GO:0007186(G-protein coupled receptor signaling pathway);GO:0008009(chemokine activity);GO:0008284(positive regulation of cell prolifer…	04060(Cytokine-cytokine receptor interaction);04062(Chemokine signaling pathway);04620(Toll-like receptor signaling pathway);04622(RIG-I-like receptor signaling pathway);04623(Cytosolic DNA-sensing pathway)
ENSBTAG00000009812	CXCL5	Bos taurus chemokine (C-X-C motif) ligand 6 (granulocyte chemotactic protein 2) (CXCL6), mRNA. [Source:RefSeq mRNA;Acc:NM_174300]	22.0311	7.47919	1.55859	up	0.00025	GO:0001776(leukocyte homeostasis);GO:0005125(cytokine activity);GO:0005576(extracellular region);GO:0005615(extracellular space);GO:0006935(chemotaxis);GO:0006955(immune response);GO:0008009(chemokine activity);GO:0008201(heparin binding);GO:0032496(response to lipopolysaccharide);GO:0032642(regulation of chemokine production);GO:0070951(regulation of neutrophil mediated killing of gram-negative …	04062(Chemokine signaling pathway);05323(Rheumatoid arthritis)
ENSBTAG00000026753	CXCR2	Bos taurus interleukin 8 receptor, beta (CXCR2), mRNA. [Source:RefSeq mRNA;Acc:NM_174360]	38.628	0.861811	5.48613	up	5e-05	GO:0004871(signal transducer activity);GO:0004930(G-protein coupled receptor activity);GO:0004950(chemokine receptor activity);GO:0006935(chemotaxis);GO:0007165(signal transduction);GO:0007186(G-protein coupled receptor signaling pathway);GO:0016020(membrane);GO:0016021(integral to membrane);GO:0016494(C-X-C chemokine receptor activity);GO:0019959(interleukin-8 binding);GO:0070098(chemokine-media…	04060(Cytokine-cytokine receptor interaction);04062(Chemokine signaling pathway);04144(Endocytosis)
ENSBTAG00000003668	CXORF57	chromosome X open reading frame 57 [Source:HGNC Symbol;Acc:25486]	1.58052	6.28543	-1.99161	down	5e-05	NA	NA
ENSBTAG00000003986	CXXC5	Bos taurus CXXC finger protein 5 (CXXC5), mRNA. [Source:RefSeq mRNA;Acc:NM_001038176]	6.58962	13.8719	-1.0739	down	0.00735	GO:0003677(DNA binding);GO:0004871(signal transducer activity);GO:0005634(nucleus);GO:0005737(cytoplasm);GO:0007165(signal transduction);GO:0008270(zinc ion binding);GO:0043123(positive regulation of I-kappaB kinase/NF-kappaB signaling);GO:0046872(metal ion binding)	NA
ENSBTAG00000019927	CYB5R1	Bos taurus cytochrome b5 reductase 1 (CYB5R1), mRNA. [Source:RefSeq mRNA;Acc:NM_001034518]	88.6212	30.7588	1.52665	up	0.00155	GO:0005739(mitochondrion);GO:0016491(oxidoreductase activity);GO:0055114(oxidation-reduction process)	00520(Amino sugar and nucleotide sugar metabolism)
ENSBTAG00000016142	CYB5R2	cytochrome b5 reductase 2 [Source:HGNC Symbol;Acc:24376]	18.2897	5.84037	1.6469	up	0.0079	GO:0004128(cytochrome-b5 reductase activity, acting on NAD(P)H);GO:0005739(mitochondrion);GO:0016020(membrane);GO:0016491(oxidoreductase activity);GO:0055114(oxidation-reduction process)	00520(Amino sugar and nucleotide sugar metabolism)
ENSBTAG00000016516	CYB5R3	Bos taurus cytochrome b5 reductase 3 (CYB5R3), mRNA. [Source:RefSeq mRNA;Acc:NM_001103250]	268.964	97.8548	1.4587	up	0.0143	GO:0005743(mitochondrial inner membrane);GO:0005783(endoplasmic reticulum);GO:0005811(lipid particle);GO:0016491(oxidoreductase activity);GO:0055114(oxidation-reduction process);GO:0071949(FAD binding)	00520(Amino sugar and nucleotide sugar metabolism)
ENSBTAG00000007898	CYBRD1	cytochrome b reductase 1 [Source:HGNC Symbol;Acc:20797]	5.91644	2.77615	1.09165	up	0.0399	GO:0000293(ferric-chelate reductase activity);GO:0010039(response to iron ion);GO:0016021(integral to membrane);GO:0031526(brush border membrane)	NA
ENSBTAG00000013489	CYP27A1	Bos taurus cytochrome P450, family 27, subfamily A, polypeptide 1 (CYP27A1), mRNA. [Source:RefSeq mRNA;Acc:NM_001083413]	65.0351	27.4994	1.24182	up	0.0069	GO:0004497(monooxygenase activity);GO:0005506(iron ion binding);GO:0005739(mitochondrion);GO:0005743(mitochondrial inner membrane);GO:0009055(electron carrier activity);GO:0016491(oxidoreductase activity);GO:0016705(oxidoreductase activity, acting on paired donors, with incorporation or reduction of molecular oxygen);GO:0020037(heme binding);GO:0046872(metal ion binding);GO:0055114(oxidation-redu…	00120(Primary bile acid biosynthesis);01100(Metabolic pathways);03320(PPAR signaling pathway)
ENSBTAG00000026501	CYP2D14	Bos taurus cytochrome P450, family 2, subfamily D, polypeptide 6 (CYP2D14), mRNA. [Source:RefSeq mRNA;Acc:NM_174529]	23.395	10.9067	1.10098	up	0.02005	GO:0004497(monooxygenase activity);GO:0005506(iron ion binding);GO:0009055(electron carrier activity);GO:0016491(oxidoreductase activity);GO:0016705(oxidoreductase activity, acting on paired donors, with incorporation or reduction of molecular oxygen);GO:0016712(oxidoreductase activity, acting on paired donors, with incorporation or reduction of molecular oxygen, reduced flavin or flavoprotein as…	00982(Drug metabolism - cytochrome P450);00982(Drug metabolism - cytochrome P450)
ENSBTAG00000010033	CYP2J2	Uncharacterized protein [Source:UniProtKB/TrEMBL;Acc:E1BFL1]	8.37382	1.71834	2.28487	up	0.00045	GO:0004497(monooxygenase activity);GO:0005506(iron ion binding);GO:0009055(electron carrier activity);GO:0016491(oxidoreductase activity);GO:0016705(oxidoreductase activity, acting on paired donors, with incorporation or reduction of molecular oxygen);GO:0016712(oxidoreductase activity, acting on paired donors, with incorporation or reduction of molecular oxygen, reduced flavin or flavoprotein as…	NA
ENSBTAG00000016595	CYSTM1	Bos taurus cysteine-rich transmembrane module containing 1 (CYSTM1), mRNA. [Source:RefSeq mRNA;Acc:NM_001078164]	430.312	136.2	1.65965	up	0.00015	GO:0016020(membrane);GO:0016021(integral to membrane)	NA
ENSBTAG00000016152	DAB2	Dab, mitogen-responsive phosphoprotein, homolog 2 (Drosophila) [Source:HGNC Symbol;Acc:2662]	1.06647	0.429934	1.31065	up	0.02905	GO:0000904(cell morphogenesis involved in differentiation);GO:0001701(in utero embryonic development);GO:0001921(positive regulation of receptor recycling);GO:0001934(positive regulation of protein phosphorylation);GO:0005178(integrin binding);GO:0005515(protein binding);GO:0005546(phosphatidylinositol-4,5-bisphosphate binding);GO:0005634(nucleus);GO:0005737(cytoplasm);GO:0005886(plasma membrane)…	04144(Endocytosis)
ENSBTAG00000019077	DAD1	Bos taurus defender against cell death 1 (DAD1), mRNA. [Source:RefSeq mRNA;Acc:NM_001034761]	114.487	46.8632	1.28865	up	0.03095	GO:0001824(blastocyst development);GO:0004576(oligosaccharyl transferase activity);GO:0004579(dolichyl-diphosphooligosaccharide-protein glycotransferase activity);GO:0005783(endoplasmic reticulum);GO:0005789(endoplasmic reticulum membrane);GO:0006486(protein glycosylation);GO:0006915(apoptotic process);GO:0008250(oligosaccharyltransferase complex);GO:0016020(membrane);GO:0016021(integral to membr…	00510(N-Glycan biosynthesis);01100(Metabolic pathways);04141(Protein processing in endoplasmic reticulum)
ENSBTAG00000013942	DAGLA	diacylglycerol lipase, alpha [Source:HGNC Symbol;Acc:1165]	3.65761	0.746937	2.29184	up	5e-05	GO:0004806(triglyceride lipase activity);GO:0006629(lipid metabolic process);GO:0007405(neuroblast proliferation);GO:0016787(hydrolase activity);GO:0019369(arachidonic acid metabolic process);GO:0022008(neurogenesis);GO:0042136(neurotransmitter biosynthetic process);GO:0046340(diacylglycerol catabolic process);GO:0071926(endocannabinoid signaling pathway)	NA
ENSBTAG00000009236	DAGLB	Bos taurus diacylglycerol lipase, beta (DAGLB), mRNA. [Source:RefSeq mRNA;Acc:NM_001083487]	152.302	45.0529	1.75725	up	0.00035	GO:0004806(triglyceride lipase activity);GO:0005886(plasma membrane);GO:0006629(lipid metabolic process);GO:0007405(neuroblast proliferation);GO:0016787(hydrolase activity);GO:0019369(arachidonic acid metabolic process);GO:0022008(neurogenesis);GO:0042136(neurotransmitter biosynthetic process)	NA
ENSBTAG00000011820	DAPK2	death-associated protein kinase 2 [Source:HGNC Symbol;Acc:2675]	35.7482	8.81702	2.01951	up	5e-05	GO:0000166(nucleotide binding);GO:0004672(protein kinase activity);GO:0004674(protein serine/threonine kinase activity);GO:0004713(protein tyrosine kinase activity);GO:0005516(calmodulin binding);GO:0005524(ATP binding);GO:0005737(cytoplasm);GO:0006468(protein phosphorylation);GO:0016772(transferase activity, transferring phosphorus-containing groups);GO:0035556(intracellular signal transduction)…	05200(Pathways in cancer);05219(Bladder cancer)
ENSBTAG00000047338	DCBLD1	discoidin, CUB and LCCL domain containing 1 [Source:HGNC Symbol;Acc:21479]	8.6982	2.54488	1.77312	up	5e-05	GO:0007155(cell adhesion)	NA
ENSBTAG00000013530	DDAH2	Bos taurus dimethylarginine dimethylaminohydrolase 2 (DDAH2), mRNA. [Source:RefSeq mRNA;Acc:NM_001034704]	25.6886	6.00875	2.09599	up	5e-05	GO:0000052(citrulline metabolic process);GO:0005515(protein binding);GO:0005737(cytoplasm);GO:0005739(mitochondrion);GO:0016403(dimethylargininase activity);GO:0016787(hydrolase activity);GO:0016813(hydrolase activity, acting on carbon-nitrogen (but not peptide) bonds, in linear amidines);GO:0045429(positive regulation of nitric oxide biosynthetic process)	NA
ENSBTAG00000003366	DDX58	DEAD (Asp-Glu-Ala-Asp) box polypeptide 58 [Source:HGNC Symbol;Acc:19102]	12.4658	4.81169	1.37336	up	0.0023	GO:0002230(positive regulation of defense response to virus by host);GO:0003676(nucleic acid binding);GO:0003677(DNA binding);GO:0003690(double-stranded DNA binding);GO:0003725(double-stranded RNA binding);GO:0003727(single-stranded RNA binding);GO:0004386(helicase activity);GO:0005515(protein binding);GO:0005524(ATP binding);GO:0005737(cytoplasm);GO:0005923(tight junction);GO:0008026(ATP-depende…	04622(RIG-I-like receptor signaling pathway);04623(Cytosolic DNA-sensing pathway);05160(Hepatitis C)
ENSBTAG00000005761	DEDD2	Bos taurus death effector domain containing 2 (DEDD2), mRNA. [Source:RefSeq mRNA;Acc:NM_001076017]	153.1	59.1947	1.37093	up	0.00595	GO:0005515(protein binding);GO:0005634(nucleus);GO:0005730(nucleolus);GO:0008625(extrinsic apoptotic signaling pathway via death domain receptors);GO:0030262(apoptotic nuclear changes);GO:0042981(regulation of apoptotic process);GO:2001238(positive regulation of extrinsic apoptotic signaling pathway)	NA
ENSBTAG00000039014	DEF8	differentially expressed in FDCP 8 homolog [Source:RefSeq peptide;Acc:NP_001092427]	18.6432	7.16173	1.38027	up	0.0084	GO:0008270(zinc ion binding);GO:0035556(intracellular signal transduction);GO:0046872(metal ion binding)	NA
ENSBTAG00000048249	DEFB1	Beta-defensin 1 [Source:UniProtKB/Swiss-Prot;Acc:P46159]	146.341	15.5678	3.2327	up	5e-05	GO:0005576(extracellular region);GO:0006952(defense response);GO:0042742(defense response to bacterium)	NA
ENSBTAG00000047284	DEFB4A	Bos taurus defensin, beta 4A (DEFB4A), mRNA. [Source:RefSeq mRNA;Acc:NM_174775]	57.6427	2.66731	4.43368	up	5e-05	GO:0005576(extracellular region);GO:0006952(defense response);GO:0042742(defense response to bacterium)	NA
ENSBTAG00000020315	DENND5B	DENN/MADD domain containing 5B [Source:HGNC Symbol;Acc:28338]	2.1391	5.4449	-1.34791	down	0.001	GO:0005515(protein binding);GO:0016020(membrane);GO:0017112(Rab guanyl-nucleotide exchange factor activity)	NA
ENSBTAG00000015341	DEPDC6	Bos taurus DEP domain containing MTOR-interacting protein (DEPTOR), mRNA. [Source:RefSeq mRNA;Acc:NM_001102312]	1.1926	0.30535	1.96557	up	0.0178	GO:0005515(protein binding);GO:0005622(intracellular);GO:0006469(negative regulation of protein kinase activity);GO:0032007(negative regulation of TOR signaling);GO:0035556(intracellular signal transduction);GO:0045792(negative regulation of cell size);GO:2001236(regulation of extrinsic apoptotic signaling pathway)	NA
ENSBTAG00000046840	DEXI	Bos taurus Dexi homolog (mouse) (DEXI), mRNA. [Source:RefSeq mRNA;Acc:NM_001191169]	2.02155	5.19664	-1.36211	down	0.0049	NA	NA
ENSBTAG00000001154	DGAT2	Bos taurus diacylglycerol O-acyltransferase 2 (DGAT2), mRNA. [Source:RefSeq mRNA;Acc:NM_205793]	54.8394	1.22032	5.48988	up	5e-05	GO:0003846(2-acylglycerol O-acyltransferase activity);GO:0004144(diacylglycerol O-acyltransferase activity);GO:0005739(mitochondrion);GO:0005783(endoplasmic reticulum);GO:0005789(endoplasmic reticulum membrane);GO:0005811(lipid particle);GO:0006071(glycerol metabolic process);GO:0006629(lipid metabolic process);GO:0016020(membrane);GO:0016021(integral to membrane);GO:0016740(transferase activity)…	00561(Glycerolipid metabolism);01100(Metabolic pathways);04975(Fat digestion and absorption)
ENSBTAG00000005091	DGKG	diacylglycerol kinase, gamma 90kDa [Source:HGNC Symbol;Acc:2853]	5.05615	0.835091	2.59803	up	5e-05	GO:0003951(NAD+ kinase activity);GO:0004143(diacylglycerol kinase activity);GO:0005509(calcium ion binding);GO:0005737(cytoplasm);GO:0005886(plasma membrane);GO:0007205(protein kinase C-activating G-protein coupled receptor signaling pathway);GO:0008152(metabolic process);GO:0035556(intracellular signal transduction)	00561(Glycerolipid metabolism);00564(Glycerophospholipid metabolism);01100(Metabolic pathways);04070(Phosphatidylinositol signaling system)
ENSBTAG00000016109	DHRS12	Bos taurus dehydrogenase/reductase (SDR family) member 12 (DHRS12), mRNA. [Source:RefSeq mRNA;Acc:NM_001100313]	10.0529	4.69776	1.09757	up	0.02475	GO:0003824(catalytic activity);GO:0008152(metabolic process);GO:0016491(oxidoreductase activity);GO:0044237(cellular metabolic process);GO:0050662(coenzyme binding);GO:0055114(oxidation-reduction process)	NA
ENSBTAG00000024493	DHRS3	Bos taurus dehydrogenase/reductase (SDR family) member 3 (DHRS3), mRNA. [Source:RefSeq mRNA;Acc:NM_174180]	71.8591	27.6983	1.37537	up	0.0027	GO:0003824(catalytic activity);GO:0008152(metabolic process);GO:0009058(biosynthetic process);GO:0016491(oxidoreductase activity);GO:0044237(cellular metabolic process);GO:0050662(coenzyme binding);GO:0055114(oxidation-reduction process)	00830(Retinol metabolism);01100(Metabolic pathways)
ENSBTAG00000020729	DHRS7	Bos taurus dehydrogenase/reductase (SDR family) member 7 (DHRS7), mRNA. [Source:RefSeq mRNA;Acc:NM_001046162]	167.919	63.1513	1.41088	up	0.0024	GO:0008152(metabolic process);GO:0016491(oxidoreductase activity);GO:0055114(oxidation-reduction process)	NA
ENSBTAG00000004557	DHRS9	Bos taurus dehydrogenase/reductase (SDR family) member 9 (DHRS9), mRNA. [Source:RefSeq mRNA;Acc:NM_174733]	1.9217	0.691921	1.47371	up	0.01505	GO:0004022(alcohol dehydrogenase (NAD) activity);GO:0004022(alcohol dehydrogenase (NAD) activity);GO:0004745(retinol dehydrogenase activity);GO:0004745(retinol dehydrogenase activity);GO:0005737(cytoplasm);GO:0005737(cytoplasm);GO:0005783(endoplasmic reticulum);GO:0005783(endoplasmic reticulum);GO:0005789(endoplasmic reticulum membrane);GO:0005789(endoplasmic reticulum membrane);GO:0008152(metabo…	00830(Retinol metabolism);01100(Metabolic pathways)
ENSBTAG00000014523	DIRAS2	Bos taurus DIRAS family, GTP-binding RAS-like 2 (DIRAS2), mRNA. [Source:RefSeq mRNA;Acc:NM_001192064]	1.04941	3.88239	-1.88736	down	0.00045	GO:0000166(nucleotide binding);GO:0003924(GTPase activity);GO:0005525(GTP binding);GO:0005622(intracellular);GO:0006184(GTP catabolic process);GO:0007165(signal transduction);GO:0007264(small GTPase mediated signal transduction);GO:0015031(protein transport);GO:0016020(membrane)	NA
ENSBTAG00000015541	DLC1	Bos taurus deleted in liver cancer 1 (DLC1), mRNA. [Source:RefSeq mRNA;Acc:NM_001102493]	3.57398	1.68099	1.08822	up	0.0168	GO:0001843(neural tube closure);GO:0003007(heart morphogenesis);GO:0005100(Rho GTPase activator activity);GO:0005515(protein binding);GO:0005622(intracellular);GO:0005634(nucleus);GO:0005737(cytoplasm);GO:0005901(caveola);GO:0005925(focal adhesion);GO:0006915(apoptotic process);GO:0006919(activation of cysteine-type endopeptidase activity involved in apoptotic process);GO:0007165(signal transduct…	NA
ENSBTAG00000022715	DMBT1	deleted in malignant brain tumors 1 [Source:HGNC Symbol;Acc:2926]	21.811	3.49537	2.64154	up	5e-05	GO:0001824(blastocyst development);GO:0001833(inner cell mass cell proliferation);GO:0005044(scavenger receptor activity);GO:0005515(protein binding);GO:0005576(extracellular region);GO:0005578(proteinaceous extracellular matrix);GO:0005622(intracellular);GO:0005737(cytoplasm);GO:0016020(membrane);GO:0030670(phagocytic vesicle membrane);GO:0030858(positive regulation of epithelial cell differenti…	NA
ENSBTAG00000022509	DNAH9	dynein, axonemal, heavy chain 9 [Source:HGNC Symbol;Acc:2953]	0.362349	1.27726	-1.8176	down	0.0041	GO:0003777(microtubule motor activity);GO:0003777(microtubule motor activity);GO:0005524(ATP binding);GO:0005524(ATP binding);GO:0006200(ATP catabolic process);GO:0006200(ATP catabolic process);GO:0007018(microtubule-based movement);GO:0007018(microtubule-based movement);GO:0016887(ATPase activity);GO:0016887(ATPase activity);GO:0030286(dynein complex);GO:0030286(dynein complex)	NA
ENSBTAG00000007455	DNASE1L1	Bos taurus deoxyribonuclease I-like 1 (DNASE1L1), mRNA. [Source:RefSeq mRNA;Acc:NM_001038634]	155.802	69.9189	1.15596	up	0.00555	GO:0004536(deoxyribonuclease activity);GO:0005783(endoplasmic reticulum);GO:0006308(DNA catabolic process);GO:0016888(endodeoxyribonuclease activity, producing 5'-phosphomonoesters)	NA
ENSBTAG00000015513	DOCK5	dedicator of cytokinesis 5 [Source:HGNC Symbol;Acc:23476]	4.07997	1.71871	1.24723	up	0.00245	GO:0005085(guanyl-nucleotide exchange factor activity);GO:0005488(binding);GO:0005737(cytoplasm);GO:0007264(small GTPase mediated signal transduction)	NA
ENSBTAG00000009569	DOCK6	dedicator of cytokinesis 6 [Source:HGNC Symbol;Acc:19189]	1.21833	0.525085	1.21429	up	0.02955	GO:0005085(guanyl-nucleotide exchange factor activity);GO:0007264(small GTPase mediated signal transduction)	NA
ENSBTAG00000019877	DOCK7	dedicator of cytokinesis 7 [Source:HGNC Symbol;Acc:19190]	3.42741	0.82375	2.05684	up	0.00015	GO:0000226(microtubule cytoskeleton organization);GO:0005085(guanyl-nucleotide exchange factor activity);GO:0005488(binding);GO:0007264(small GTPase mediated signal transduction);GO:0007409(axonogenesis);GO:0008180(COP9 signalosome);GO:0031175(neuron projection development);GO:0032863(activation of Rac GTPase activity);GO:0033138(positive regulation of peptidyl-serine phosphorylation);GO:0043473(…	NA
ENSBTAG00000025401	DOK3	docking protein 3 [Source:HGNC Symbol;Acc:24583]	14.8395	6.87835	1.10931	up	0.0119	GO:0005158(insulin receptor binding);GO:0005515(protein binding);GO:0005543(phospholipid binding);GO:0005737(cytoplasm);GO:0007265(Ras protein signal transduction)	NA
ENSBTAG00000005371	DPAGT1	Bos taurus dolichyl-phosphate (UDP-N-acetylglucosamine) N-acetylglucosaminephosphotransferase 1 (GlcNAc-1-P transferase) (DPAGT1), mRNA. [Source:RefSeq mRNA;Acc:NM_001015664]	41.5052	18.5787	1.15965	up	0.00335	GO:0003975(UDP-N-acetylglucosamine-dolichyl-phosphate N-acetylglucosaminephosphotransferase activity);GO:0005783(endoplasmic reticulum);GO:0005789(endoplasmic reticulum membrane);GO:0006486(protein glycosylation);GO:0006487(protein N-linked glycosylation);GO:0008963(phospho-N-acetylmuramoyl-pentapeptide-transferase activity);GO:0016020(membrane);GO:0016021(integral to membrane);GO:0016740(transfe…	00510(N-Glycan biosynthesis);01100(Metabolic pathways)
ENSBTAG00000003077	DPF2	Bos taurus D4, zinc and double PHD fingers family 2 (DPF2), mRNA. [Source:RefSeq mRNA;Acc:NM_001100356]	133.767	64.4485	1.0535	up	0.01475	GO:0005515(protein binding);GO:0005634(nucleus);GO:0005737(cytoplasm);GO:0005813(centrosome);GO:0008270(zinc ion binding);GO:0043231(intracellular membrane-bounded organelle);GO:0046872(metal ion binding)	NA
ENSBTAG00000015165	DPY19L3	dpy-19-like 3 (C. elegans) [Source:HGNC Symbol;Acc:27120]	3.56024	1.6913	1.07385	up	0.0149	GO:0016021(integral to membrane)	NA
ENSBTAG00000031358	DPYD	Bos taurus dihydropyrimidine dehydrogenase (DPYD), mRNA. [Source:RefSeq mRNA;Acc:NM_174041]	10.966	4.71413	1.21797	up	0.0027	GO:0003824(catalytic activity);GO:0004152(dihydroorotate dehydrogenase activity);GO:0004158(dihydroorotate oxidase activity);GO:0005737(cytoplasm);GO:0005829(cytosol);GO:0006145(purine nucleobase catabolic process);GO:0006208(pyrimidine nucleobase catabolic process);GO:0006210(thymine catabolic process);GO:0006212(uracil catabolic process);GO:0006214(thymidine catabolic process);GO:0006222(UMP bi…	00240(Pyrimidine metabolism);00410(beta-Alanine metabolism);00770(Pantothenate and CoA biosynthesis);00983(Drug metabolism - other enzymes);01100(Metabolic pathways)
ENSBTAG00000015434	DSTN	Bos taurus destrin (actin depolymerizing factor) (DSTN), mRNA. [Source:RefSeq mRNA;Acc:NM_001015586]	355.102	80.3611	2.14367	up	5e-05	GO:0000910(cytokinesis);GO:0003779(actin binding);GO:0005622(intracellular);GO:0005737(cytoplasm);GO:0006928(cellular component movement);GO:0015629(actin cytoskeleton);GO:0030042(actin filament depolymerization);GO:0030836(positive regulation of actin filament depolymerization);GO:0030864(cortical actin cytoskeleton)	NA
ENSBTAG00000004046	DTX4	deltex homolog 4 (Drosophila) [Source:HGNC Symbol;Acc:29151]	1.76765	4.82642	-1.44912	down	0.0026	GO:0005515(protein binding);GO:0008270(zinc ion binding);GO:0046872(metal ion binding)	04330(Notch signaling pathway)
ENSBTAG00000013863	DUSP1	Bos taurus dual specificity phosphatase 1 (DUSP1), mRNA. [Source:RefSeq mRNA;Acc:NM_001046452]	916.38	348.904	1.39312	up	0.04205	GO:0004721(phosphoprotein phosphatase activity);GO:0004725(protein tyrosine phosphatase activity);GO:0005515(protein binding);GO:0006470(protein dephosphorylation);GO:0008138(protein tyrosine/serine/threonine phosphatase activity);GO:0016311(dephosphorylation);GO:0016787(hydrolase activity);GO:0016791(phosphatase activity);GO:0017017(MAP kinase tyrosine/serine/threonine phosphatase activity);GO:0…	04010(MAPK signaling pathway)
ENSBTAG00000001729	DUSP10	Bos taurus dual specificity phosphatase 10 (DUSP10), mRNA. [Source:RefSeq mRNA;Acc:NM_001034725]	6.43239	13.9529	-1.11714	down	0.00855	GO:0000188(inactivation of MAPK activity);GO:0002819(regulation of adaptive immune response);GO:0004721(phosphoprotein phosphatase activity);GO:0004725(protein tyrosine phosphatase activity);GO:0005634(nucleus);GO:0005737(cytoplasm);GO:0005794(Golgi apparatus);GO:0006470(protein dephosphorylation);GO:0008138(protein tyrosine/serine/threonine phosphatase activity);GO:0016311(dephosphorylation);GO:…	04010(MAPK signaling pathway)
ENSBTAG00000020350	DUSP2	Bos taurus dual specificity phosphatase 2 (DUSP2), mRNA. [Source:RefSeq mRNA;Acc:NM_001192179]	1042.72	378.152	1.46332	up	0.015	GO:0004721(phosphoprotein phosphatase activity);GO:0004725(protein tyrosine phosphatase activity);GO:0005515(protein binding);GO:0006470(protein dephosphorylation);GO:0008138(protein tyrosine/serine/threonine phosphatase activity);GO:0016311(dephosphorylation);GO:0016787(hydrolase activity);GO:0016791(phosphatase activity);GO:0017017(MAP kinase tyrosine/serine/threonine phosphatase activity);GO:0…	04010(MAPK signaling pathway)
ENSBTAG00000004776	DUSP23	Bos taurus dual specificity phosphatase 23 (DUSP23), mRNA. [Source:RefSeq mRNA;Acc:NM_001082609]	9.98613	4.1197	1.27738	up	0.02575	GO:0004725(protein tyrosine phosphatase activity);GO:0005634(nucleus);GO:0006470(protein dephosphorylation);GO:0008138(protein tyrosine/serine/threonine phosphatase activity);GO:0016311(dephosphorylation);GO:0016787(hydrolase activity);GO:0016791(phosphatase activity);GO:0035335(peptidyl-tyrosine dephosphorylation);GO:0043231(intracellular membrane-bounded organelle)	NA
ENSBTAG00000024605	DYNLL1	Bos taurus dynein, light chain, LC8-type 1 (DYNLL1), mRNA. [Source:RefSeq mRNA;Acc:NM_001003901]	434.231	123.642	1.8123	up	5e-05	GO:0000776(kinetochore);GO:0003774(motor activity);GO:0005634(nucleus);GO:0005737(cytoplasm);GO:0005739(mitochondrion);GO:0005856(cytoskeleton);GO:0005868(cytoplasmic dynein complex);GO:0005874(microtubule);GO:0005875(microtubule associated complex);GO:0006351(transcription, DNA-templated);GO:0006355(regulation of transcription, DNA-dependent);GO:0006810(transport);GO:0006915(apoptotic process);G…	04962(Vasopressin-regulated water reabsorption)
ENSBTAG00000006134	DYNLRB1	Bos taurus dynein, light chain, roadblock-type 1 (DYNLRB1), mRNA. [Source:RefSeq mRNA;Acc:NM_001034442]	114.463	50.9998	1.16631	up	0.00255	GO:0003774(motor activity);GO:0005515(protein binding);GO:0005737(cytoplasm);GO:0005813(centrosome);GO:0005856(cytoskeleton);GO:0005868(cytoplasmic dynein complex);GO:0005874(microtubule);GO:0006810(transport);GO:0030286(dynein complex);GO:0042802(identical protein binding)	NA
ENSBTAG00000004472	DYNLT1	Bos taurus dynein, light chain, Tctex-type 1 (DYNLT1), mRNA. [Source:RefSeq mRNA;Acc:NM_174620]	3719.65	869.21	2.09739	up	0.0023	GO:0000132(establishment of mitotic spindle orientation);GO:0003774(motor activity);GO:0003777(microtubule motor activity);GO:0005515(protein binding);GO:0005515(protein binding);GO:0005737(cytoplasm);GO:0005794(Golgi apparatus);GO:0005819(spindle);GO:0005856(cytoskeleton);GO:0005868(cytoplasmic dynein complex);GO:0005874(microtubule);GO:0006810(transport);GO:0006886(intracellular protein transpo…	NA
ENSBTAG00000013290	DYSF	dysferlin [Source:HGNC Symbol;Acc:3097]	32.1782	4.59436	2.80815	up	5e-05	GO:0001778(plasma membrane repair);GO:0005515(protein binding);GO:0005544(calcium-dependent phospholipid binding);GO:0006906(vesicle fusion);GO:0016021(integral to membrane);GO:0030027(lamellipodium);GO:0030315(T-tubule);GO:0031410(cytoplasmic vesicle);GO:0042383(sarcolemma)	NA
ENSBTAG00000014400	E2F2	E2F transcription factor 2 [Source:HGNC Symbol;Acc:3114]	23.7063	10.9805	1.11033	up	0.01825	GO:0001047(core promoter binding);GO:0003677(DNA binding);GO:0003700(sequence-specific DNA binding transcription factor activity);GO:0005515(protein binding);GO:0005634(nucleus);GO:0005667(transcription factor complex);GO:0006351(transcription, DNA-templated);GO:0006355(regulation of transcription, DNA-dependent);GO:0006915(apoptotic process);GO:0008134(transcription factor binding);GO:0051726(re…	04110(Cell cycle);05200(Pathways in cancer);05212(Pancreatic cancer);05214(Glioma);05215(Prostate cancer);05218(Melanoma);05219(Bladder cancer);05220(Chronic myeloid leukemia);05222(Small cell lung cancer);05223(Non-small cell lung cancer)
ENSBTAG00000037508	EBF1	early B-cell factor 1 [Source:HGNC Symbol;Acc:3126]	4.57815	14.0586	-1.61862	down	0.03135	GO:0003677(DNA binding);GO:0003700(sequence-specific DNA binding transcription factor activity);GO:0005515(protein binding);GO:0005634(nucleus);GO:0006351(transcription, DNA-templated);GO:0006355(regulation of transcription, DNA-dependent);GO:0007275(multicellular organismal development);GO:0045893(positive regulation of transcription, DNA-dependent);GO:0046872(metal ion binding);GO:0046983(prote…	NA
ENSBTAG00000012829	EBI3	Bos taurus Epstein-Barr virus induced 3 (EBI3), mRNA. [Source:RefSeq mRNA;Acc:NM_001100365]	4.31104	15.3848	-1.83539	down	0.0018	GO:0004896(cytokine receptor activity);GO:0005515(protein binding);GO:0016020(membrane);GO:0019221(cytokine-mediated signaling pathway);GO:0045523(interleukin-27 receptor binding)	NA
ENSBTAG00000003806	ECM1	Bos taurus extracellular matrix protein 1 (ECM1), mRNA. [Source:RefSeq mRNA;Acc:NM_001099706]	535.339	137.984	1.95595	up	0.00205	GO:0001938(positive regulation of endothelial cell proliferation);GO:0001960(negative regulation of cytokine-mediated signaling pathway);GO:0002020(protease binding);GO:0002828(regulation of type 2 immune response);GO:0004871(signal transducer activity);GO:0005134(interleukin-2 receptor binding);GO:0005515(protein binding);GO:0005576(extracellular region);GO:0005615(extracellular space);GO:000635…	NA
ENSBTAG00000003815	EDEM2	Bos taurus ER degradation enhancer, mannosidase alpha-like 2 (EDEM2), mRNA. [Source:RefSeq mRNA;Acc:NM_001101085]	77.7995	35.779	1.12065	up	0.0246	GO:0004571(mannosyl-oligosaccharide 1,2-alpha-mannosidase activity);GO:0005509(calcium ion binding);GO:0016020(membrane)	04141(Protein processing in endoplasmic reticulum)
ENSBTAG00000017448	EFEMP1	Bos taurus EGF containing fibulin-like extracellular matrix protein 1 (EFEMP1), mRNA. [Source:RefSeq mRNA;Acc:NM_001081717]	4.0296	0.574106	2.81125	up	5e-05	GO:0005006(epidermal growth factor-activated receptor activity);GO:0005154(epidermal growth factor receptor binding);GO:0005509(calcium ion binding);GO:0005515(protein binding);GO:0005615(extracellular space);GO:0006355(regulation of transcription, DNA-dependent);GO:0007173(epidermal growth factor receptor signaling pathway);GO:0018108(peptidyl-tyrosine phosphorylation);GO:0031012(extracellular m…	NA
ENSBTAG00000014596	EFHD1	Bos taurus EF-hand domain family, member D1 (EFHD1), mRNA. [Source:RefSeq mRNA;Acc:NM_001075832]	1.06393	0.051153	4.37844	up	0.0409	GO:0005509(calcium ion binding);GO:0005739(mitochondrion);GO:0005743(mitochondrial inner membrane);GO:0031175(neuron projection development);GO:0046872(metal ion binding)	NA
ENSBTAG00000038221	EFNA2	Bos taurus ephrin-A2 (EFNA2), mRNA. [Source:RefSeq mRNA;Acc:NM_001105000]	1.2785	3.4497	-1.43201	down	0.0047	GO:0005515(protein binding);GO:0016020(membrane);GO:0030316(osteoclast differentiation);GO:0046849(bone remodeling);GO:0046875(ephrin receptor binding);GO:0048013(ephrin receptor signaling pathway)	04360(Axon guidance)
ENSBTAG00000008172	EGLN3	Bos taurus egl nine homolog 3 (C. elegans) (EGLN3), mRNA. [Source:RefSeq mRNA;Acc:NM_001101164]	196.807	73.7146	1.41676	up	0.00405	GO:0001666(response to hypoxia);GO:0005506(iron ion binding);GO:0005515(protein binding);GO:0005634(nucleus);GO:0005737(cytoplasm);GO:0006915(apoptotic process);GO:0006919(activation of cysteine-type endopeptidase activity involved in apoptotic process);GO:0016491(oxidoreductase activity);GO:0016705(oxidoreductase activity, acting on paired donors, with incorporation or reduction of molecular oxy…	05200(Pathways in cancer);05211(Renal cell carcinoma)
ENSBTAG00000010069	EGR1	Bos taurus early growth response 1 (EGR1), mRNA. [Source:RefSeq mRNA;Acc:NM_001045875]	135.149	52.9173	1.35274	up	0.02155	GO:0000122(negative regulation of transcription from RNA polymerase II promoter);GO:0000976(transcription regulatory region sequence-specific DNA binding);GO:0000982(RNA polymerase II core promoter proximal region sequence-specific DNA binding transcription factor activity);GO:0003676(nucleic acid binding);GO:0003677(DNA binding);GO:0003700(sequence-specific DNA binding transcription factor activ…	05020(Prion diseases)
ENSBTAG00000019293	EGR3	early growth response 3 [Source:HGNC Symbol;Acc:3240]	0.325647	0.878032	-1.43096	down	0.0424	GO:0001938(positive regulation of endothelial cell proliferation);GO:0002042(cell migration involved in sprouting angiogenesis);GO:0003676(nucleic acid binding);GO:0003700(sequence-specific DNA binding transcription factor activity);GO:0005634(nucleus);GO:0005737(cytoplasm);GO:0006355(regulation of transcription, DNA-dependent);GO:0007274(neuromuscular synaptic transmission);GO:0007422(peripheral…	NA
ENSBTAG00000007361	EHD1	Bos taurus EH-domain containing 1 (EHD1), mRNA. [Source:RefSeq mRNA;Acc:NM_001015578]	102.732	42.9123	1.25942	up	0.0121	GO:0005509(calcium ion binding);GO:0005515(protein binding);GO:0005768(endosome);GO:0005769(early endosome);GO:0005811(lipid particle);GO:0005886(plasma membrane);GO:0006886(intracellular protein transport);GO:0006897(endocytosis);GO:0010886(positive regulation of cholesterol storage);GO:0016197(endosomal transport);GO:0017137(Rab GTPase binding);GO:0030139(endocytic vesicle);GO:0031095(platelet …	04144(Endocytosis)
ENSBTAG00000021191	EHD2	Bos taurus EH-domain containing 2 (EHD2), mRNA. [Source:RefSeq mRNA;Acc:NM_001046431]	0.972994	0.399374	1.28469	up	0.04025	GO:0003924(GTPase activity);GO:0005509(calcium ion binding);GO:0005515(protein binding);GO:0005525(GTP binding);GO:0005886(plasma membrane);GO:0006184(GTP catabolic process);GO:0006897(endocytosis);GO:0016020(membrane);GO:0019904(protein domain specific binding);GO:0030866(cortical actin cytoskeleton organization);GO:0032456(endocytic recycling);GO:0048471(perinuclear region of cytoplasm);GO:0055…	04144(Endocytosis)
ENSBTAG00000001662	EHD3	Bos taurus EH-domain containing 3 (EHD3), mRNA. [Source:RefSeq mRNA;Acc:NM_001098004]	130.56	50.8099	1.36153	up	0.0089	GO:0003924(GTPase activity);GO:0005509(calcium ion binding);GO:0005515(protein binding);GO:0005525(GTP binding);GO:0005737(cytoplasm);GO:0006184(GTP catabolic process);GO:0030139(endocytic vesicle);GO:0032456(endocytic recycling);GO:0048471(perinuclear region of cytoplasm);GO:0051260(protein homooligomerization);GO:0055038(recycling endosome membrane);GO:0072661(protein targeting to plasma membra…	04144(Endocytosis)
ENSBTAG00000018862	EIF4E3	eukaryotic translation initiation factor 4E type 3 [Source:RefSeq peptide;Acc:NP_001095776]	55.1658	16.0114	1.78468	up	0.0007	GO:0003723(RNA binding);GO:0003743(translation initiation factor activity);GO:0005737(cytoplasm);GO:0006413(translational initiation)	NA
ENSBTAG00000027654	EIF4EBP1	Bos taurus eukaryotic translation initiation factor 4E binding protein 1 (EIF4EBP1), mRNA. [Source:RefSeq mRNA;Acc:NM_001077893]	94.4823	37.3083	1.34055	up	0.00255	GO:0000082(G1/S transition of mitotic cell cycle);GO:0005515(protein binding);GO:0005634(nucleus);GO:0005737(cytoplasm);GO:0006417(regulation of translation);GO:0008190(eukaryotic initiation factor 4E binding);GO:0008286(insulin receptor signaling pathway);GO:0017148(negative regulation of translation);GO:0030371(translation repressor activity);GO:0030371(translation repressor activity);GO:003192…	03013(RNA transport);04012(ErbB signaling pathway);04150(mTOR signaling pathway);04910(Insulin signaling pathway);05221(Acute myeloid leukemia)
ENSBTAG00000046188	ELANE	Bos taurus elastase, neutrophil expressed (ELANE), mRNA. [Source:RefSeq mRNA;Acc:NM_001105653]	1.1383	0.309766	1.87764	up	0.03825	GO:0001878(response to yeast);GO:0002020(protease binding);GO:0002438(acute inflammatory response to antigenic stimulus);GO:0003824(catalytic activity);GO:0003824(catalytic activity);GO:0004175(endopeptidase activity);GO:0004252(serine-type endopeptidase activity);GO:0004252(serine-type endopeptidase activity);GO:0005515(protein binding);GO:0005737(cytoplasm);GO:0006508(proteolysis);GO:0006508(pr…	05322(Systemic lupus erythematosus)
ENSBTAG00000019517	ELN	elastin [Source:HGNC Symbol;Acc:3327]	11.8868	3.4934	1.76666	up	0.0002	GO:0005201(extracellular matrix structural constituent);GO:0005515(protein binding);GO:0005578(proteinaceous extracellular matrix);GO:0005739(mitochondrion);GO:0007519(skeletal muscle tissue development);GO:0030198(extracellular matrix organization);GO:0030833(regulation of actin filament polymerization);GO:0043149(stress fiber assembly);GO:0050840(extracellular matrix binding);GO:0071953(elastic…	04974(Protein digestion and absorption)
ENSBTAG00000044010	EMB	embigin [Source:HGNC Symbol;Acc:30465]	17.2124	1.70112	3.33889	up	5e-05	GO:0005515(protein binding)	NA
ENSBTAG00000015764	EML2	echinoderm microtubule associated protein like 2 [Source:HGNC Symbol;Acc:18035]	41.3299	20.0844	1.04111	up	0.01165	GO:0003824(catalytic activity);GO:0005515(protein binding);GO:0043231(intracellular membrane-bounded organelle)	NA
ENSBTAG00000024803	ENDOD1	Bos taurus endonuclease domain containing 1 (ENDOD1), mRNA. [Source:RefSeq mRNA;Acc:NM_001102519]	153.541	53.3616	1.52475	up	0.00345	GO:0003676(nucleic acid binding);GO:0016787(hydrolase activity);GO:0046872(metal ion binding)	04210(Apoptosis)
ENSBTAG00000013165	ENPP2	Bos taurus ectonucleotide pyrophosphatase/phosphodiesterase 2 (ENPP2), mRNA. [Source:RefSeq mRNA;Acc:NM_001080293]	16.0054	7.07742	1.17727	up	0.0064	GO:0003676(nucleic acid binding);GO:0003824(catalytic activity);GO:0004622(lysophospholipase activity);GO:0004622(lysophospholipase activity);GO:0005044(scavenger receptor activity);GO:0005509(calcium ion binding);GO:0005509(calcium ion binding);GO:0005576(extracellular region);GO:0005615(extracellular space);GO:0005615(extracellular space);GO:0006629(lipid metabolic process);GO:0006935(chemotaxi…	00565(Ether lipid metabolism)
ENSBTAG00000020589	ENTPD1	ectonucleoside triphosphate diphosphohydrolase 1 [Source:HGNC Symbol;Acc:3363]	4.74482	2.28813	1.05218	up	0.03975	GO:0003824(catalytic activity);GO:0003824(catalytic activity);GO:0005515(protein binding);GO:0005605(basal lamina);GO:0005975(carbohydrate metabolic process);GO:0005975(carbohydrate metabolic process);GO:0006200(ATP catabolic process);GO:0007186(G-protein coupled receptor signaling pathway);GO:0009181(purine ribonucleoside diphosphate catabolic process);GO:0016616(oxidoreductase activity, acting …	00230(Purine metabolism);00240(Pyrimidine metabolism)
ENSBTAG00000007387	ENY2	Bos taurus enhancer of yellow 2 homolog (Drosophila) (ENY2), mRNA. [Source:RefSeq mRNA;Acc:NM_001034747]	58.1762	25.6282	1.1827	up	0.01055	GO:0000124(SAGA complex);GO:0003713(transcription coactivator activity);GO:0005634(nucleus);GO:0006351(transcription, DNA-templated);GO:0006355(regulation of transcription, DNA-dependent);GO:0006810(transport);GO:0016568(chromatin modification);GO:0016578(histone deubiquitination);GO:0030374(ligand-dependent nuclear receptor transcription coactivator activity);GO:0045893(positive regulation of tr…	NA
ENSBTAG00000011439	EPB42	erythrocyte membrane protein band 4.2 [Source:HGNC Symbol;Acc:3381]	2.85552	0.541131	2.39971	up	5e-05	GO:0000902(cell morphogenesis);GO:0003810(protein-glutamine gamma-glutamyltransferase activity);GO:0005515(protein binding);GO:0016020(membrane);GO:0018149(peptide cross-linking);GO:0020027(hemoglobin metabolic process);GO:0030863(cortical cytoskeleton);GO:0048536(spleen development);GO:0050801(ion homeostasis);GO:0055072(iron ion homeostasis)	NA
ENSBTAG00000000140	EPHX1	Bos taurus epoxide hydrolase 1, microsomal (xenobiotic) (EPHX1), mRNA. [Source:RefSeq mRNA;Acc:NM_001034629]	44.6877	15.0887	1.56641	up	0.02655	GO:0003824(catalytic activity);GO:0006725(cellular aromatic compound metabolic process);GO:0008152(metabolic process);GO:0014070(response to organic cyclic compound);GO:0016787(hydrolase activity);GO:0033961(cis-stilbene-oxide hydrolase activity)	00980(Metabolism of xenobiotics by cytochrome P450);04976(Bile secretion)
ENSBTAG00000020090	EPHX3	epoxide hydrolase 3 [Source:HGNC Symbol;Acc:23760]	13.9148	6.56942	1.08279	up	0.0212	GO:0003824(catalytic activity);GO:0008152(metabolic process)	NA
ENSBTAG00000005805	EPHX4	Bos taurus epoxide hydrolase 4 (EPHX4), mRNA. [Source:RefSeq mRNA;Acc:NM_001075855]	0.236352	2.56942	-3.44243	down	0.00015	GO:0003824(catalytic activity);GO:0003824(catalytic activity);GO:0008152(metabolic process);GO:0008152(metabolic process);GO:0016787(hydrolase activity)	NA
ENSBTAG00000015893	EPN3	Bos taurus epsin 3 (EPN3), mRNA. [Source:RefSeq mRNA;Acc:NM_001046434]	2.63238	0.542562	2.27851	up	0.0001	GO:0005543(phospholipid binding);GO:0005905(coated pit)	04144(Endocytosis)
ENSBTAG00000021798	ERBB2	v-erb-b2 avian erythroblastic leukemia viral oncogene homolog 2 [Source:HGNC Symbol;Acc:3430]	4.00113	8.2858	-1.05023	down	0.0068	GO:0000166(nucleotide binding);GO:0001042(RNA polymerase I core binding);GO:0001934(positive regulation of protein phosphorylation);GO:0004672(protein kinase activity);GO:0004713(protein tyrosine kinase activity);GO:0004714(transmembrane receptor protein tyrosine kinase activity);GO:0004716(receptor signaling protein tyrosine kinase activity);GO:0004888(transmembrane signaling receptor activity);…	NA
ENSBTAG00000005607	ERCC6L	Bos taurus excision repair cross-complementing rodent repair deficiency, complementation group 6-like (ERCC6L), mRNA. [Source:RefSeq mRNA;Acc:NM_001102530]	1.40717	2.97482	-1.08	down	0.0163	GO:0000166(nucleotide binding);GO:0000775(chromosome, centromeric region);GO:0000776(kinetochore);GO:0000777(condensed chromosome kinetochore);GO:0003676(nucleic acid binding);GO:0003677(DNA binding);GO:0004386(helicase activity);GO:0005515(protein binding);GO:0005524(ATP binding);GO:0005694(chromosome);GO:0007049(cell cycle);GO:0007067(mitosis);GO:0008026(ATP-dependent helicase activity);GO:0016…	NA
ENSBTAG00000010273	EREG	epiregulin [Source:HGNC Symbol;Acc:3443]	14.135	4.36882	1.69396	up	0.0164	GO:0001819(positive regulation of cytokine production);GO:0005154(epidermal growth factor receptor binding);GO:0005515(protein binding);GO:0005615(extracellular space);GO:0007173(epidermal growth factor receptor signaling pathway);GO:0007267(cell-cell signaling);GO:0008284(positive regulation of cell proliferation);GO:0008285(negative regulation of cell proliferation);GO:0009299(mRNA transcriptio…	NA
ENSBTAG00000008111	ESYT3	extended synaptotagmin-like protein 3 [Source:HGNC Symbol;Acc:24295]	5.39394	2.12064	1.34684	up	0.0062	GO:0005515(protein binding);GO:0005887(integral to plasma membrane)	NA
ENSBTAG00000004379	ETHE1	Bos taurus ethylmalonic encephalopathy 1 (ETHE1), mRNA. [Source:RefSeq mRNA;Acc:NM_001034344]	82.0406	36.8454	1.15485	up	0.0075	GO:0005506(iron ion binding);GO:0005634(nucleus);GO:0005737(cytoplasm);GO:0005739(mitochondrion);GO:0005759(mitochondrial matrix);GO:0006749(glutathione metabolic process);GO:0016491(oxidoreductase activity);GO:0016787(hydrolase activity);GO:0046872(metal ion binding);GO:0050313(sulfur dioxygenase activity);GO:0051213(dioxygenase activity);GO:0055114(oxidation-reduction process);GO:0070813(hydrog…	NA
ENSBTAG00000009214	ETS2	Bos taurus v-ets erythroblastosis virus E26 oncogene homolog 2 (avian) (ETS2), mRNA. [Source:RefSeq mRNA;Acc:NM_001080214]	32.4028	13.2964	1.28509	up	0.0042	GO:0000977(RNA polymerase II regulatory region sequence-specific DNA binding);GO:0003677(DNA binding);GO:0003700(sequence-specific DNA binding transcription factor activity);GO:0005515(protein binding);GO:0005634(nucleus);GO:0006355(regulation of transcription, DNA-dependent);GO:0043565(sequence-specific DNA binding);GO:0045893(positive regulation of transcription, DNA-dependent)	04320(Dorso-ventral axis formation)
ENSBTAG00000004294	EVI5L	Bos taurus ecotropic viral integration site 5-like (EVI5L), mRNA. [Source:RefSeq mRNA;Acc:NM_001099075]	21.249	9.84291	1.11024	up	0.01335	GO:0005097(Rab GTPase activator activity);GO:0005515(protein binding);GO:0032313(regulation of Rab GTPase activity);GO:0032851(positive regulation of Rab GTPase activity)	NA
ENSBTAG00000008363	EXD1	exonuclease 3'-5' domain containing 1 [Source:HGNC Symbol;Acc:28507]	0.256613	0.93533	-1.86588	down	0.0173	GO:0003676(nucleic acid binding);GO:0006139(nucleobase-containing compound metabolic process);GO:0008408(3'-5' exonuclease activity)	NA
ENSBTAG00000015836	EXOC3L2	exocyst complex component 3-like 2 [Source:HGNC Symbol;Acc:30162]	3.45241	0.671419	2.36232	up	0.0002	GO:0000145(exocyst);GO:0006887(exocytosis)	NA
ENSBTAG00000017846	F11R	Bos taurus F11 receptor (F11R), mRNA. [Source:RefSeq mRNA;Acc:NM_174095]	81.6486	27.648	1.56225	up	0.0007	GO:0005515(protein binding);GO:0005886(plasma membrane);GO:0005923(tight junction);GO:0007155(cell adhesion);GO:0016020(membrane);GO:0016021(integral to membrane);GO:0019048(modulation by virus of host morphology or physiology);GO:0030054(cell junction);GO:0030855(epithelial cell differentiation)	04514(Cell adhesion molecules (CAMs));04530(Tight junction);04670(Leukocyte transendothelial migration)
ENSBTAG00000007268	F13A1	Bos taurus coagulation factor XIII, A1 polypeptide (F13A1), mRNA. [Source:RefSeq mRNA;Acc:NM_001167894]	793.42	193.487	2.03585	up	0.0162	GO:0003810(protein-glutamine gamma-glutamyltransferase activity);GO:0005576(extracellular region);GO:0005737(cytoplasm);GO:0007596(blood coagulation);GO:0007599(hemostasis);GO:0016740(transferase activity);GO:0016746(transferase activity, transferring acyl groups);GO:0018149(peptide cross-linking);GO:0046872(metal ion binding)	04610(Complement and coagulation cascades)
ENSBTAG00000033278	F2RL3	Bos taurus coagulation factor II (thrombin) receptor-like 3 (F2RL3), mRNA. [Source:RefSeq mRNA;Acc:NM_001076138]	16.873	4.78278	1.81879	up	0.00025	GO:0004871(signal transducer activity);GO:0004930(G-protein coupled receptor activity);GO:0007165(signal transduction);GO:0007186(G-protein coupled receptor signaling pathway);GO:0007596(blood coagulation);GO:0015057(thrombin receptor activity);GO:0016021(integral to membrane);GO:0051281(positive regulation of release of sequestered calcium ion into cytosol);GO:0070493(thrombin receptor signaling…	04080(Neuroactive ligand-receptor interaction)
ENSBTAG00000017722	F5	coagulation factor V (proaccelerin, labile factor) [Source:HGNC Symbol;Acc:3542]	52.0274	22.5192	1.20811	up	0.0075	GO:0005507(copper ion binding);GO:0005515(protein binding);GO:0005615(extracellular space);GO:0007155(cell adhesion);GO:0007596(blood coagulation);GO:0008015(blood circulation);GO:0031091(platelet alpha granule);GO:0046872(metal ion binding)	04610(Complement and coagulation cascades)
ENSBTAG00000010632	FABP6	Bos taurus fatty acid binding protein 6, ileal (FABP6), mRNA. [Source:RefSeq mRNA;Acc:NM_001075675]	0.965285	0.125339	2.94512	up	0.0022	GO:0005215(transporter activity);GO:0005634(nucleus);GO:0005737(cytoplasm);GO:0005794(Golgi apparatus);GO:0006810(transport);GO:0008289(lipid binding)	03320(PPAR signaling pathway)
ENSBTAG00000015505	FADS2	Bos taurus fatty acid desaturase 2 (FADS2), mRNA. [Source:RefSeq mRNA;Acc:NM_001083444]	0.167459	0.789502	-2.23713	down	0.0487	GO:0004768(stearoyl-CoA 9-desaturase activity);GO:0005506(iron ion binding);GO:0005515(protein binding);GO:0005783(endoplasmic reticulum);GO:0005789(endoplasmic reticulum membrane);GO:0006629(lipid metabolic process);GO:0006631(fatty acid metabolic process);GO:0006633(fatty acid biosynthetic process);GO:0006636(unsaturated fatty acid biosynthetic process);GO:0016020(membrane);GO:0016021(integral …	00592(alpha-Linolenic acid metabolism);01040(Biosynthesis of unsaturated fatty acids);03320(PPAR signaling pathway)
ENSBTAG00000012335	FAH	Bos taurus ubiquitin-like modifier activating enzyme 7 (UBA7), mRNA. [Source:RefSeq mRNA;Acc:NM_001012284]	54.4975	26.4277	1.04414	up	0.00905	GO:0003824(catalytic activity);GO:0005524(ATP binding);GO:0006464(cellular protein modification process);GO:0008641(small protein activating enzyme activity);GO:0019782(ISG15 activating enzyme activity);GO:0019941(modification-dependent protein catabolic process);GO:0032020(ISG15-protein conjugation)	04120(Ubiquitin mediated proteolysis);05012(Parkinson's disease)
ENSBTAG00000000672	FAM105A	Bos taurus family with sequence similarity 105, member A (FAM105A), mRNA. [Source:RefSeq mRNA;Acc:NM_001102171]	29.2646	14.3181	1.03132	up	0.00725	NA	NA
ENSBTAG00000039890	FAM127A	Protein FAM127 [Source:UniProtKB/Swiss-Prot;Acc:Q1JQ94]	32.4895	15.6569	1.05317	up	0.0118	NA	NA
ENSBTAG00000014548	FAM129A	Bos taurus family with sequence similarity 129, member A (FAM129A), mRNA. [Source:RefSeq mRNA;Acc:NM_001191282]	17.106	6.88423	1.31314	up	0.00705	GO:0001933(negative regulation of protein phosphorylation);GO:0001934(positive regulation of protein phosphorylation);GO:0005515(protein binding);GO:0005543(phospholipid binding);GO:0005634(nucleus);GO:0005737(cytoplasm);GO:0005886(plasma membrane);GO:0034976(response to endoplasmic reticulum stress);GO:0045727(positive regulation of translation)	NA
ENSBTAG00000018946	FAM129C	family with sequence similarity 129, member C [Source:HGNC Symbol;Acc:24130]	66.687	30.6569	1.12119	up	0.0087	GO:0005543(phospholipid binding)	NA
ENSBTAG00000031631	FAM132A	family with sequence similarity 132, member A [Source:HGNC Symbol;Acc:32308]	1.07076	2.81448	-1.39423	down	0.04895	GO:0005515(protein binding);GO:0005615(extracellular space);GO:0010906(regulation of glucose metabolic process);GO:0035774(positive regulation of insulin secretion involved in cellular response to glucose stimulus);GO:0045721(negative regulation of gluconeogenesis);GO:0046326(positive regulation of glucose import);GO:0046628(positive regulation of insulin receptor signaling pathway);GO:0050728(ne…	NA
ENSBTAG00000002171	FAM135A	family with sequence similarity 135, member A [Source:HGNC Symbol;Acc:21084]	1.77988	0.856412	1.0554	up	0.0146	GO:0006505(GPI anchor metabolic process);GO:0006886(intracellular protein transport);GO:0016788(hydrolase activity, acting on ester bonds)	NA
ENSBTAG00000020515	FAM160A2	Bos taurus family with sequence similarity 160, member A2 (FAM160A2), mRNA. [Source:RefSeq mRNA;Acc:NM_001102491]	24.8785	11.0422	1.17187	up	0.0031	GO:0005515(protein binding);GO:0007032(endosome organization);GO:0007040(lysosome organization);GO:0008333(endosome to lysosome transport);GO:0045022(early endosome to late endosome transport);GO:0070695(FHF complex)	NA
ENSBTAG00000002027	FAM167B	Bos taurus family with sequence similarity 167, member B (FAM167B), mRNA. [Source:RefSeq mRNA;Acc:NM_001101268]	3.06134	0.79332	1.94819	up	0.00485	NA	NA
ENSBTAG00000006019	FAM178B	family with sequence similarity 178, member B [Source:HGNC Symbol;Acc:28036]	22.4402	8.43239	1.41207	up	0.00345	NA	NA
ENSBTAG00000010387	FAM188A	Bos taurus family with sequence similarity 188, member A (FAM188A), mRNA. [Source:RefSeq mRNA;Acc:NM_001076107]	834.487	323.514	1.36706	up	0.02295	GO:0005509(calcium ion binding);GO:0005515(protein binding);GO:0005634(nucleus);GO:0006915(apoptotic process);GO:0031965(nuclear membrane)	NA
ENSBTAG00000011173	FAM189A2	family with sequence similarity 189, member A2 [Source:HGNC Symbol;Acc:24820]	1.06162	0.304114	1.80358	up	0.0233	GO:0016021(integral to membrane)	NA
ENSBTAG00000021416	FAM213A	Bos taurus chromosome 28 open reading frame, human C10orf58 (FAM213A), mRNA. [Source:RefSeq mRNA;Acc:NM_001034599]	13.2476	3.70857	1.8368	up	0.00065	GO:0005737(cytoplasm);GO:0005739(mitochondrion);GO:0016209(antioxidant activity);GO:0016491(oxidoreductase activity);GO:0045670(regulation of osteoclast differentiation);GO:0055114(oxidation-reduction process)	NA
ENSBTAG00000013465	FAM55C	NXPE family member 3 [Source:UniProtKB/Swiss-Prot;Acc:A2VDP6]	20.2247	9.70079	1.05994	up	0.0074	GO:0005576(extracellular region)	NA
ENSBTAG00000015329	FAM63A	family with sequence similarity 63, member A [Source:HGNC Symbol;Acc:25648]	35.3055	7.68231	2.20028	up	5e-05	NA	NA
ENSBTAG00000012391	FAM63B	Bos taurus family with sequence similarity 63, member B (FAM63B), mRNA. [Source:RefSeq mRNA;Acc:NM_001046275]	3.41045	1.48274	1.2017	up	0.0176	NA	NA
ENSBTAG00000004948	FAM84A	Bos taurus family with sequence similarity 84, member A (FAM84A), mRNA. [Source:RefSeq mRNA;Acc:NM_001034659]	0.136257	1.02129	-2.90599	down	0.00905	NA	NA
ENSBTAG00000011095	FAR2	Bos taurus fatty acyl CoA reductase 2 (FAR2), mRNA. [Source:RefSeq mRNA;Acc:NM_001076022]	7.08334	1.36515	2.37537	up	5e-05	GO:0003824(catalytic activity);GO:0003854(3-beta-hydroxy-delta5-steroid dehydrogenase activity);GO:0005777(peroxisome);GO:0005778(peroxisomal membrane);GO:0005783(endoplasmic reticulum);GO:0005789(endoplasmic reticulum membrane);GO:0006629(lipid metabolic process);GO:0006694(steroid biosynthetic process);GO:0009058(biosynthetic process);GO:0016020(membrane);GO:0016021(integral to membrane);GO:001…	04146(Peroxisome)
ENSBTAG00000032808	FASLG	Fas ligand (TNF superfamily, member 6) [Source:HGNC Symbol;Acc:11936]	1.36022	2.84389	-1.06403	down	0.03695	GO:0000122(negative regulation of transcription from RNA polymerase II promoter);GO:0005125(cytokine activity);GO:0005164(tumor necrosis factor receptor binding);GO:0005515(protein binding);GO:0005576(extracellular region);GO:0005615(extracellular space);GO:0005634(nucleus);GO:0006915(apoptotic process);GO:0006919(activation of cysteine-type endopeptidase activity involved in apoptotic process);G…	04010(MAPK signaling pathway);04060(Cytokine-cytokine receptor interaction);04210(Apoptosis);04650(Natural killer cell mediated cytotoxicity);04722(Neurotrophin signaling pathway);04940(Type I diabetes mellitus);05142(Chagas disease (American trypanosomiasis));05143(African trypanosomiasis);05200(Pathways in cancer);05320(Autoimmune thyroid disease);05330(Allograft rejection);05332(Graft-versus-h…
ENSBTAG00000020657	FAT1	Bos taurus FAT tumor suppressor homolog 1 (Drosophila) (FAT1), mRNA. [Source:RefSeq mRNA;Acc:NM_001192992]	2.80649	1.06425	1.39893	up	0.0013	GO:0005509(calcium ion binding);GO:0005515(protein binding);GO:0005634(nucleus);GO:0005886(plasma membrane);GO:0005911(cell-cell junction);GO:0007015(actin filament organization);GO:0007155(cell adhesion);GO:0007156(homophilic cell adhesion);GO:0007163(establishment or maintenance of cell polarity);GO:0016337(cell-cell adhesion);GO:0016020(membrane);GO:0016021(integral to membrane);GO:0016337(cel…	NA
ENSBTAG00000009686	FBXO15	Bos taurus F-box protein 15 (FBXO15), mRNA. [Source:RefSeq mRNA;Acc:NM_001035021]	7.09436	2.88192	1.29964	up	0.0112	GO:0005515(protein binding);GO:0019005(SCF ubiquitin ligase complex)	NA
ENSBTAG00000010515	FBXW5	F-box and WD repeat domain containing 5 [Source:HGNC Symbol;Acc:13613]	85.2607	40.0054	1.09169	up	0.03005	GO:0005515(protein binding);GO:0005737(cytoplasm);GO:0007067(mitosis);GO:0019005(SCF ubiquitin ligase complex);GO:0019901(protein kinase binding);GO:0031146(SCF-dependent proteasomal ubiquitin-dependent protein catabolic process);GO:0043161(proteasome-mediated ubiquitin-dependent protein catabolic process);GO:0051298(centrosome duplication);GO:0080008(Cul4-RING ubiquitin ligase complex)	NA
ENSBTAG00000021647	FCAR	Fc fragment of IgA, receptor for [Source:HGNC Symbol;Acc:3608]	17.8201	0.298972	5.89735	up	0.0003	GO:0005886(plasma membrane)	04145(Phagosome);05150(Staphylococcus aureus infection)
ENSBTAG00000012887	FCER1A	Bos taurus Fc fragment of IgE, high affinity I, receptor for; alpha polypeptide (FCER1A), mRNA. [Source:RefSeq mRNA;Acc:NM_001100310]	3.31949	8.79513	-1.40575	down	0.00485	GO:0000187(activation of MAPK activity);GO:0001812(positive regulation of type I hypersensitivity);GO:0001820(serotonin secretion);GO:0005515(protein binding);GO:0005887(integral to plasma membrane);GO:0007165(signal transduction);GO:0007166(cell surface receptor signaling pathway);GO:0007257(activation of JUN kinase activity);GO:0009897(external side of plasma membrane);GO:0009986(cell surface);…	04664(Fc epsilon RI signaling pathway);05310(Asthma)
ENSBTAG00000024503	FCER1G	Bos taurus Fc fragment of IgE, high affinity I, receptor for; gamma polypeptide (FCER1G), mRNA. [Source:RefSeq mRNA;Acc:NM_174537]	1217.39	411.637	1.56434	up	0.0039	GO:0001798(positive regulation of type IIa hypersensitivity);GO:0001805(positive regulation of type III hypersensitivity);GO:0001812(positive regulation of type I hypersensitivity);GO:0002283(neutrophil activation involved in immune response);GO:0002431(Fc receptor mediated stimulatory signaling pathway);GO:0002554(serotonin secretion by platelet);GO:0004888(transmembrane signaling receptor activ…	04650(Natural killer cell mediated cytotoxicity);04664(Fc epsilon RI signaling pathway);05310(Asthma)
ENSBTAG00000008592	FCGR1A	Bos taurus Fc fragment of IgG, high affinity Ia, receptor (CD64) (FCGR1A), mRNA. [Source:RefSeq mRNA;Acc:NM_174538]	0.954243	0.322004	1.56728	up	0.0444	GO:0001788(antibody-dependent cellular cytotoxicity);GO:0001798(positive regulation of type IIa hypersensitivity);GO:0001805(positive regulation of type III hypersensitivity);GO:0005515(protein binding);GO:0006898(receptor-mediated endocytosis);GO:0006910(phagocytosis, recognition);GO:0006911(phagocytosis, engulfment);GO:0007166(cell surface receptor signaling pathway);GO:0009617(response to bact…	04145(Phagosome);04380(Osteoclast differentiation);04640(Hematopoietic cell lineage);04666(Fc gamma R-mediated phagocytosis);05140(Leishmaniasis);05150(Staphylococcus aureus infection);05322(Systemic lupus erythematosus)
ENSBTAG00000038124	FCGR2C	Bos taurus Fc fragment of IgG, low affinity IIc, receptor for (CD32) (FCGR2C), mRNA. [Source:RefSeq mRNA;Acc:NM_001109806]	2.52436	0.982365	1.36159	up	0.0338	GO:0005515(protein binding)	04145(Phagosome);04380(Osteoclast differentiation);04666(Fc gamma R-mediated phagocytosis);05140(Leishmaniasis);05150(Staphylococcus aureus infection);05322(Systemic lupus erythematosus)
ENSBTAG00000013926	FCGRT	Bos taurus Fc fragment of IgG, receptor, transporter, alpha (FCGRT), mRNA. [Source:RefSeq mRNA;Acc:NM_176657]	120.877	56.6782	1.09268	up	0.0238	GO:0002416(IgG immunoglobulin transcytosis in epithelial cells mediated by FcRn immunoglobulin receptor);GO:0002416(IgG immunoglobulin transcytosis in epithelial cells mediated by FcRn immunoglobulin receptor);GO:0003823(antigen binding);GO:0003823(antigen binding);GO:0005515(protein binding);GO:0005515(protein binding);GO:0005515(protein binding);GO:0005886(plasma membrane);GO:0005886(plasma mem…	NA
ENSBTAG00000048155	FCN1	Bos taurus ficolin (collagen/fibrinogen domain containing) 1 (FCN1), mRNA. [Source:RefSeq mRNA;Acc:NM_001010996]	4471.69	719.017	2.63672	up	0.0189	GO:0001867(complement activation, lectin pathway);GO:0005576(extracellular region);GO:0005581(collagen);GO:0045087(innate immune response)	NA
ENSBTAG00000000964	FCRL5	Fc receptor-like 5 [Source:HGNC Symbol;Acc:18508]	9.98935	25.6493	-1.36045	down	0.00185	GO:0005515(protein binding);GO:0005515(protein binding);GO:0005515(protein binding);GO:0005515(protein binding)	NA
ENSBTAG00000016551	FERMT3	Fermitin family homolog 3 [Source:UniProtKB/TrEMBL;Acc:F1MMJ5]	934.388	288.979	1.69306	up	0.0077	GO:0005515(protein binding);GO:0005543(phospholipid binding)	NA
ENSBTAG00000002941	FES	Bos taurus feline sarcoma oncogene (FES), mRNA. [Source:RefSeq mRNA;Acc:NM_001032300]	89.2757	32.6361	1.4518	up	0.00265	GO:0000166(nucleotide binding);GO:0004672(protein kinase activity);GO:0004713(protein tyrosine kinase activity);GO:0004715(non-membrane spanning protein tyrosine kinase activity);GO:0005515(protein binding);GO:0005524(ATP binding);GO:0005737(cytoplasm);GO:0005925(focal adhesion);GO:0006468(protein phosphorylation);GO:0008360(regulation of cell shape);GO:0010976(positive regulation of neuron proje…	04360(Axon guidance)
ENSBTAG00000006566	FFAR2	Bos taurus free fatty acid receptor 2 (FFAR2), mRNA. [Source:RefSeq mRNA;Acc:NM_001163784]	2.50258	1.09212	1.19628	up	0.04765	GO:0004871(signal transducer activity);GO:0004930(G-protein coupled receptor activity);GO:0007165(signal transduction);GO:0007186(G-protein coupled receptor signaling pathway);GO:0016021(integral to membrane)	NA
ENSBTAG00000014030	FGD6	Uncharacterized protein [Source:UniProtKB/TrEMBL;Acc:F1MQ30]	3.77185	1.45893	1.37036	up	0.00205	GO:0005089(Rho guanyl-nucleotide exchange factor activity);GO:0005515(protein binding);GO:0005543(phospholipid binding);GO:0035023(regulation of Rho protein signal transduction);GO:0046872(metal ion binding)	NA
ENSBTAG00000048237	FGF9	fibroblast growth factor 9 [Source:HGNC Symbol;Acc:3687]	0	1.19405	-inf	down	5e-05	GO:0000122(negative regulation of transcription from RNA polymerase II promoter);GO:0001525(angiogenesis);GO:0001649(osteoblast differentiation);GO:0002053(positive regulation of mesenchymal cell proliferation);GO:0002062(chondrocyte differentiation);GO:0005102(receptor binding);GO:0005104(fibroblast growth factor receptor binding);GO:0005576(extracellular region);GO:0005615(extracellular space);…	NA
ENSBTAG00000027464	FGFRL1	Bos taurus fibroblast growth factor receptor-like 1 (FGFRL1), mRNA. [Source:RefSeq mRNA;Acc:NM_001205996]	2.6343	0.951046	1.46983	up	0.0121	GO:0001501(skeletal system development);GO:0003179(heart valve morphogenesis);GO:0005007(fibroblast growth factor-activated receptor activity);GO:0005515(protein binding);GO:0005886(plasma membrane);GO:0008201(heparin binding);GO:0008285(negative regulation of cell proliferation);GO:0008543(fibroblast growth factor receptor signaling pathway);GO:0017134(fibroblast growth factor binding);GO:006041…	NA
ENSBTAG00000009717	FGL2	Bos taurus fibrinogen-like 2 (FGL2), mRNA. [Source:RefSeq mRNA;Acc:NM_001046097]	349.678	111.873	1.64416	up	0.00115	GO:0005576(extracellular region);GO:0009986(cell surface);GO:0010952(positive regulation of peptidase activity);GO:0016504(peptidase activator activity)	NA
ENSBTAG00000011784	FGR	Bos taurus Gardner-Rasheed feline sarcoma viral (v-fgr) oncogene homolog (FGR), mRNA. [Source:RefSeq mRNA;Acc:NM_001098991]	220.633	76.6611	1.52508	up	0.00055	GO:0000166(nucleotide binding);GO:0001784(phosphotyrosine binding);GO:0004672(protein kinase activity);GO:0004713(protein tyrosine kinase activity);GO:0004715(non-membrane spanning protein tyrosine kinase activity);GO:0005515(protein binding);GO:0005524(ATP binding);GO:0005856(cytoskeleton);GO:0005886(plasma membrane);GO:0006468(protein phosphorylation);GO:0007229(integrin-mediated signaling path…	04062(Chemokine signaling pathway)
ENSBTAG00000018513	FHL1	Bos taurus four and a half LIM domains 1 (FHL1), transcript variant 1, mRNA. [Source:RefSeq mRNA;Acc:NM_001113258]	1344.22	385.926	1.80038	up	0.02115	GO:0003254(regulation of membrane depolarization);GO:0003254(regulation of membrane depolarization);GO:0005515(protein binding);GO:0005634(nucleus);GO:0005634(nucleus);GO:0005737(cytoplasm);GO:0005886(plasma membrane);GO:0008270(zinc ion binding);GO:0008270(zinc ion binding);GO:0008270(zinc ion binding);GO:0010972(negative regulation of G2/M transition of mitotic cell cycle);GO:0010972(negative r…	NA
ENSBTAG00000007300	FHL3	Bos taurus four and a half LIM domains 3 (FHL3), mRNA. [Source:RefSeq mRNA;Acc:NM_001034223]	97.9795	27.1168	1.85329	up	5e-05	GO:0001725(stress fiber);GO:0003779(actin binding);GO:0005515(protein binding);GO:0005634(nucleus);GO:0008270(zinc ion binding);GO:0030018(Z disc);GO:0030036(actin cytoskeleton organization);GO:0046872(metal ion binding)	NA
ENSBTAG00000015828	FKBP11	Bos taurus FK506 binding protein 11, 19 kDa (FKBP11), mRNA. [Source:RefSeq mRNA;Acc:NM_001045932]	223.343	66.2305	1.75369	up	5e-05	GO:0000413(protein peptidyl-prolyl isomerization);GO:0003755(peptidyl-prolyl cis-trans isomerase activity);GO:0006457(protein folding);GO:0016853(isomerase activity)	NA
ENSBTAG00000008303	FKBP1A	Bos taurus FK506 binding protein 1A, 12kDa (FKBP1A), mRNA. [Source:RefSeq mRNA;Acc:NM_001035456]	215.668	84.5244	1.35138	up	0.0085	GO:0000413(protein peptidyl-prolyl isomerization);GO:0003755(peptidyl-prolyl cis-trans isomerase activity);GO:0005528(FK506 binding);GO:0005737(cytoplasm);GO:0005829(cytosol);GO:0006457(protein folding);GO:0016853(isomerase activity);GO:0018208(peptidyl-proline modification);GO:0030424(axon);GO:0032513(negative regulation of protein phosphatase type 2B activity);GO:0033017(sarcoplasmic reticulum …	NA
ENSBTAG00000013606	FKBP2	Bos taurus FK506 binding protein 2, 13kDa (FKBP2), transcript variant 1, mRNA. [Source:RefSeq mRNA;Acc:NM_001113256]	22.6389	9.4338	1.26289	up	0.0092	GO:0000413(protein peptidyl-prolyl isomerization);GO:0003755(peptidyl-prolyl cis-trans isomerase activity);GO:0005528(FK506 binding);GO:0005783(endoplasmic reticulum);GO:0005789(endoplasmic reticulum membrane);GO:0006457(protein folding);GO:0016020(membrane);GO:0016853(isomerase activity);GO:0018208(peptidyl-proline modification)	NA
ENSBTAG00000016264	FKBP8	Bos taurus FK506 binding protein 8, 38kDa (FKBP8), mRNA. [Source:RefSeq mRNA;Acc:NM_001205721]	398.093	162.968	1.28852	up	0.01955	GO:0000413(protein peptidyl-prolyl isomerization);GO:0003755(peptidyl-prolyl cis-trans isomerase activity);GO:0005515(protein binding);GO:0005528(FK506 binding);GO:0005740(mitochondrial envelope);GO:0006457(protein folding);GO:0018208(peptidyl-proline modification);GO:0030176(integral to endoplasmic reticulum membrane)	NA
ENSBTAG00000010073	FLOT2	Bos taurus flotillin 2 (FLOT2), mRNA. [Source:RefSeq mRNA;Acc:NM_001035466]	130.485	50.7157	1.36338	up	0.00265	GO:0002080(acrosomal membrane);GO:0005515(protein binding);GO:0005768(endosome);GO:0005886(plasma membrane);GO:0005901(caveola);GO:0007155(cell adhesion);GO:0009986(cell surface);GO:0016020(membrane);GO:0016600(flotillin complex);GO:0030139(endocytic vesicle);GO:0045121(membrane raft)	04910(Insulin signaling pathway)
ENSBTAG00000038532	FOLR1	Bos taurus folate receptor 1 (adult) (FOLR1), transcript variant 1, mRNA. [Source:RefSeq mRNA;Acc:NM_001206527]	19.4999	0.649272	4.9085	up	5e-05	NA	NA
ENSBTAG00000027684	FOLR2	Bos taurus folate receptor 2 (fetal) (FOLR2), mRNA. [Source:RefSeq mRNA;Acc:NM_001075325]	6.47792	2.20684	1.55355	up	0.0089	GO:0005542(folic acid binding);GO:0008517(folic acid transporter activity);GO:0015884(folic acid transport);GO:0031362(anchored to external side of plasma membrane)	04144(Endocytosis)
ENSBTAG00000004322	FOS	Bos taurus FBJ murine osteosarcoma viral oncogene homolog (FOS), mRNA. [Source:RefSeq mRNA;Acc:NM_182786]	548.683	189.235	1.53579	up	0.03225	GO:0003677(DNA binding);GO:0003690(double-stranded DNA binding);GO:0003700(sequence-specific DNA binding transcription factor activity);GO:0005515(protein binding);GO:0005634(nucleus);GO:0005667(transcription factor complex);GO:0005737(cytoplasm);GO:0005783(endoplasmic reticulum);GO:0005829(cytosol);GO:0006355(regulation of transcription, DNA-dependent);GO:0007179(transforming growth factor beta …	04010(MAPK signaling pathway);04380(Osteoclast differentiation);04620(Toll-like receptor signaling pathway);04660(T cell receptor signaling pathway);04662(B cell receptor signaling pathway);05140(Leishmaniasis);05142(Chagas disease (American trypanosomiasis));05200(Pathways in cancer);05210(Colorectal cancer);05323(Rheumatoid arthritis)
ENSBTAG00000023929	FOSL2	FOS-like antigen 2 [Source:HGNC Symbol;Acc:3798]	38.0641	17.5731	1.11506	up	0.00925	GO:0000977(RNA polymerase II regulatory region sequence-specific DNA binding);GO:0003677(DNA binding);GO:0003700(sequence-specific DNA binding transcription factor activity);GO:0005634(nucleus);GO:0006355(regulation of transcription, DNA-dependent);GO:0043565(sequence-specific DNA binding);GO:0048146(positive regulation of fibroblast proliferation)	04380(Osteoclast differentiation)
ENSBTAG00000014122	FOXRED1	Bos taurus FAD-dependent oxidoreductase domain containing 1 (FOXRED1), mRNA. [Source:RefSeq mRNA;Acc:NM_001034371]	21.4114	6.70946	1.67411	up	5e-05	GO:0005739(mitochondrion);GO:0016020(membrane);GO:0016020(membrane);GO:0016021(integral to membrane);GO:0016021(integral to membrane);GO:0016491(oxidoreductase activity);GO:0016491(oxidoreductase activity);GO:0055114(oxidation-reduction process);GO:0055114(oxidation-reduction process)	NA
ENSBTAG00000022155	FSTL1	Bos taurus follistatin-like 1 (FSTL1), mRNA. [Source:RefSeq mRNA;Acc:NM_001017950]	2.59429	0.854347	1.60245	up	0.0015	GO:0005509(calcium ion binding);GO:0005515(protein binding);GO:0005576(extracellular region);GO:0008201(heparin binding)	NA
ENSBTAG00000003018	FSTL3	Bos taurus follistatin-like 3 (secreted glycoprotein) (FSTL3), mRNA. [Source:RefSeq mRNA;Acc:NM_001075710]	0.39202	0.969951	-1.30698	down	0.04315	GO:0001503(ossification);GO:0001968(fibronectin binding);GO:0002244(hematopoietic progenitor cell differentiation);GO:0005515(protein binding);GO:0005576(extracellular region);GO:0005615(extracellular space);GO:0005634(nucleus);GO:0006351(transcription, DNA-templated);GO:0006355(regulation of transcription, DNA-dependent);GO:0006357(regulation of transcription from RNA polymerase II promoter);GO:…	NA
ENSBTAG00000013343	FTL	Bos taurus ferritin, light polypeptide (FTL), mRNA. [Source:RefSeq mRNA;Acc:NM_174792]	2187.8	822.202	1.41192	up	0.02415	GO:0005506(iron ion binding);GO:0006826(iron ion transport);GO:0006879(cellular iron ion homeostasis);GO:0008043(intracellular ferritin complex);GO:0008199(ferric iron binding);GO:0016491(oxidoreductase activity);GO:0046872(metal ion binding);GO:0046914(transition metal ion binding);GO:0055114(oxidation-reduction process)	00860(Porphyrin and chlorophyll metabolism)
ENSBTAG00000030434	FUCA1	Bos taurus fucosidase, alpha-L- 1, tissue (FUCA1), mRNA. [Source:RefSeq mRNA;Acc:NM_001046035]	63.6474	19.5039	1.70634	up	0.00095	GO:0003824(catalytic activity);GO:0004560(alpha-L-fucosidase activity);GO:0005764(lysosome);GO:0005975(carbohydrate metabolic process);GO:0006004(fucose metabolic process);GO:0008152(metabolic process);GO:0016787(hydrolase activity);GO:0016798(hydrolase activity, acting on glycosyl bonds);GO:0042806(fucose binding)	00511(Other glycan degradation)
ENSBTAG00000038062	FUT4	Bos taurus fucosyltransferase 4 (alpha (1,3) fucosyltransferase, myeloid-specific) (FUT4), mRNA. [Source:RefSeq mRNA;Acc:NM_174736]	9.96916	4.8213	1.04805	up	0.03175	GO:0005794(Golgi apparatus);GO:0006486(protein glycosylation);GO:0008417(fucosyltransferase activity);GO:0009986(cell surface);GO:0016020(membrane);GO:0016021(integral to membrane);GO:0016740(transferase activity);GO:0016757(transferase activity, transferring glycosyl groups);GO:0032580(Golgi cisterna membrane);GO:0036065(fucosylation);GO:0071944(cell periphery)	00514(Other types of O-glycan biosynthesis);00601(Glycosphingolipid biosynthesis - lacto and neolacto series);01100(Metabolic pathways)
ENSBTAG00000046516	FUT7	fucosyltransferase 7 (alpha (1,3) fucosyltransferase) [Source:HGNC Symbol;Acc:4018]	78.9545	32.057	1.30038	up	0.0034	GO:0002361(CD4-positive, CD25-positive, alpha-beta regulatory T cell differentiation);GO:0002522(leukocyte migration involved in immune response);GO:0006486(protein glycosylation);GO:0008417(fucosyltransferase activity);GO:0016020(membrane)	00514(Other types of O-glycan biosynthesis);00601(Glycosphingolipid biosynthesis - lacto and neolacto series);01100(Metabolic pathways)
ENSBTAG00000040005	FXYD3	Bos taurus FXYD domain containing ion transport regulator 3 (FXYD3), mRNA. [Source:RefSeq mRNA;Acc:NM_001079646]	33.0686	7.18919	2.20156	up	0.0007	GO:0005216(ion channel activity);GO:0005515(protein binding);GO:0005789(endoplasmic reticulum membrane);GO:0006811(ion transport);GO:0016020(membrane);GO:0050790(regulation of catalytic activity);GO:0051117(ATPase binding)	NA
ENSBTAG00000047766	G0S2	G0/G1switch 2 [Source:HGNC Symbol;Acc:30229]	63.7658	8.59394	2.89139	up	5e-05	GO:0005515(protein binding);GO:0005739(mitochondrion);GO:0097191(extrinsic apoptotic signaling pathway);GO:2001238(positive regulation of extrinsic apoptotic signaling pathway)	NA
ENSBTAG00000019512	G6PD	glucose-6-phosphate dehydrogenase [Source:HGNC Symbol;Acc:4057]	317.11	115.711	1.45445	up	0.004	GO:0001816(cytokine production);GO:0004345(glucose-6-phosphate dehydrogenase activity);GO:0005515(protein binding);GO:0005737(cytoplasm);GO:0005813(centrosome);GO:0005975(carbohydrate metabolic process);GO:0006006(glucose metabolic process);GO:0006098(pentose-phosphate shunt);GO:0006695(cholesterol biosynthetic process);GO:0006739(NADP metabolic process);GO:0006740(NADPH regeneration);GO:0006749(…	00030(Pentose phosphate pathway);00480(Glutathione metabolism);01100(Metabolic pathways)
ENSBTAG00000002922	GAB2	GRB2-associated binding protein family, member 4 [Source:HGNC Symbol;Acc:18325]	45.8851	14.1661	1.69558	up	5e-05	GO:0005515(protein binding);GO:0005543(phospholipid binding);GO:0007229(integrin-mediated signaling pathway);GO:0016477(cell migration)	04380(Osteoclast differentiation);04664(Fc epsilon RI signaling pathway);04666(Fc gamma R-mediated phagocytosis);05220(Chronic myeloid leukemia)
ENSBTAG00000014883	GABARAP	Bos taurus GABA(A) receptor-associated protein (GABARAP), mRNA. [Source:RefSeq mRNA;Acc:NM_001034048]	486.008	208.905	1.21813	up	0.00305	GO:0000045(autophagic vacuole assembly);GO:0000139(Golgi membrane);GO:0000226(microtubule cytoskeleton organization);GO:0000421(autophagic vacuole membrane);GO:0005515(protein binding);GO:0005737(cytoplasm);GO:0005764(lysosome);GO:0005776(autophagic vacuole);GO:0005790(smooth endoplasmic reticulum);GO:0005794(Golgi apparatus);GO:0005856(cytoskeleton);GO:0005874(microtubule);GO:0005875(microtubule…	04140(Regulation of autophagy)
ENSBTAG00000006550	GABARAPL2	GABA(A) receptor-associated protein-like 2 [Source:HGNC Symbol;Acc:13291]	254.437	124.189	1.03477	up	0.00645	GO:0000045(autophagic vacuole assembly);GO:0000139(Golgi membrane);GO:0000421(autophagic vacuole membrane);GO:0005515(protein binding);GO:0005622(intracellular);GO:0005737(cytoplasm);GO:0005776(autophagic vacuole);GO:0005794(Golgi apparatus);GO:0006914(autophagy);GO:1901799(negative regulation of proteasomal protein catabolic process)	04140(Regulation of autophagy)
ENSBTAG00000013860	GADD45A	Bos taurus growth arrest and DNA-damage-inducible, alpha (GADD45A), mRNA. [Source:RefSeq mRNA;Acc:NM_001034247]	176.375	56.2991	1.64746	up	0.00015	GO:0000185(activation of MAPKKK activity);GO:0001047(core promoter binding);GO:0005515(protein binding);GO:0005634(nucleus);GO:0005737(cytoplasm);GO:0006469(negative regulation of protein kinase activity);GO:0006950(response to stress);GO:0006974(cellular response to DNA damage stimulus);GO:0007049(cell cycle);GO:0007050(cell cycle arrest);GO:0007098(centrosome cycle);GO:0042770(signal transducti…	04010(MAPK signaling pathway);04110(Cell cycle);04115(p53 signaling pathway)
ENSBTAG00000003033	GADD45G	Bos taurus growth arrest and DNA-damage-inducible, gamma (GADD45G), mRNA. [Source:RefSeq mRNA;Acc:NM_001045901]	15.8744	7.7668	1.03131	up	0.02055	GO:0000185(activation of MAPKKK activity);GO:0000186(activation of MAPKK activity);GO:0005515(protein binding);GO:0005634(nucleus);GO:0005737(cytoplasm);GO:0006469(negative regulation of protein kinase activity);GO:0006915(apoptotic process);GO:0006950(response to stress);GO:0007275(multicellular organismal development);GO:0030154(cell differentiation);GO:0043065(positive regulation of apoptotic …	04010(MAPK signaling pathway);04110(Cell cycle);04115(p53 signaling pathway)
ENSBTAG00000021102	GALM	Bos taurus galactose mutarotase (aldose 1-epimerase) (GALM), mRNA. [Source:RefSeq mRNA;Acc:NM_001034795]	2.2545	0.613725	1.87714	up	0.00665	GO:0003824(catalytic activity);GO:0004034(aldose 1-epimerase activity);GO:0005737(cytoplasm);GO:0005975(carbohydrate metabolic process);GO:0016853(isomerase activity);GO:0019318(hexose metabolic process);GO:0030246(carbohydrate binding)	00010(Glycolysis / Gluconeogenesis)
ENSBTAG00000021003	GALR1	Bos taurus galanin receptor 1 (GALR1), mRNA. [Source:RefSeq mRNA;Acc:NM_001192241]	1.15781	0.298354	1.95631	up	0.0121	GO:0004871(signal transducer activity);GO:0004930(G-protein coupled receptor activity);GO:0004966(galanin receptor activity);GO:0005515(protein binding);GO:0007165(signal transduction);GO:0007186(G-protein coupled receptor signaling pathway);GO:0007194(negative regulation of adenylate cyclase activity);GO:0007204(positive regulation of cytosolic calcium ion concentration);GO:0016021(integral to m…	04080(Neuroactive ligand-receptor interaction)
ENSBTAG00000014731	GAPDH	Bos taurus glyceraldehyde-3-phosphate dehydrogenase (GAPDH), mRNA. [Source:RefSeq mRNA;Acc:NM_001034034]	2963.18	1165.31	1.34643	up	0.0409	GO:0000226(microtubule cytoskeleton organization);GO:0004365(glyceraldehyde-3-phosphate dehydrogenase (NAD+) (phosphorylating) activity);GO:0005515(protein binding);GO:0005634(nucleus);GO:0005737(cytoplasm);GO:0005811(lipid particle);GO:0005829(cytosol);GO:0005856(cytoskeleton);GO:0005886(plasma membrane);GO:0006006(glucose metabolic process);GO:0006096(glycolysis);GO:0006417(regulation of transl…	00010(Glycolysis / Gluconeogenesis);01100(Metabolic pathways);05010(Alzheimer's disease);00010(Glycolysis / Gluconeogenesis);01100(Metabolic pathways);05010(Alzheimer's disease)
ENSBTAG00000016770	GAPT	Bos taurus GRB2-binding adaptor protein, transmembrane (GAPT), mRNA. [Source:RefSeq mRNA;Acc:NM_001099397]	28.0539	8.14588	1.78406	up	5e-05	GO:0016021(integral to membrane)	NA
ENSBTAG00000046803	GAS1	growth arrest-specific 1 [Source:HGNC Symbol;Acc:4165]	5.25594	2.16571	1.27911	up	0.03355	GO:0002053(positive regulation of mesenchymal cell proliferation);GO:0005515(protein binding);GO:0005886(plasma membrane);GO:0007411(axon guidance);GO:0008284(positive regulation of cell proliferation);GO:0008589(regulation of smoothened signaling pathway);GO:0009953(dorsal/ventral pattern formation);GO:0010955(negative regulation of protein processing);GO:0012501(programmed cell death);GO:001602…	04340(Hedgehog signaling pathway)
ENSBTAG00000012504	GAS2L1	Bos taurus growth arrest-specific 2 like 1 (GAS2L1), mRNA. [Source:RefSeq mRNA;Acc:NM_001083698]	41.3673	11.1748	1.88824	up	0.0003	GO:0001578(microtubule bundle formation);GO:0001725(stress fiber);GO:0005515(protein binding);GO:0005874(microtubule);GO:0007026(negative regulation of microtubule depolymerization);GO:0007050(cell cycle arrest);GO:0008017(microtubule binding);GO:0008093(cytoskeletal adaptor activity);GO:0009267(cellular response to starvation);GO:0010629(negative regulation of gene expression);GO:0030308(negativ…	NA
ENSBTAG00000003184	GATA1	GATA binding protein 1 (globin transcription factor 1) [Source:HGNC Symbol;Acc:4170]	19.7671	7.2323	1.45057	up	0.00335	GO:0000122(negative regulation of transcription from RNA polymerase II promoter);GO:0000976(transcription regulatory region sequence-specific DNA binding);GO:0000977(RNA polymerase II regulatory region sequence-specific DNA binding);GO:0000978(RNA polymerase II core promoter proximal region sequence-specific DNA binding);GO:0000981(sequence-specific DNA binding RNA polymerase II transcription fac…	NA
ENSBTAG00000019707	GATA2	GATA binding protein 2 [Source:HGNC Symbol;Acc:4171]	1.27836	3.80149	-1.57227	down	0.00665	GO:0000122(negative regulation of transcription from RNA polymerase II promoter);GO:0000980(RNA polymerase II distal enhancer sequence-specific DNA binding);GO:0001077(RNA polymerase II core promoter proximal region sequence-specific DNA binding transcription factor activity involved in positive regulation of transcription);GO:0001158(enhancer sequence-specific DNA binding);GO:0001655(urogenital …	NA
ENSBTAG00000005734	GATA6	GATA binding protein 6 [Source:HGNC Symbol;Acc:4174]	0.421737	1.24625	-1.56318	down	0.0134	GO:0000122(negative regulation of transcription from RNA polymerase II promoter);GO:0000979(RNA polymerase II core promoter sequence-specific DNA binding);GO:0000981(sequence-specific DNA binding RNA polymerase II transcription factor activity);GO:0001103(RNA polymerase II repressing transcription factor binding);GO:0001701(in utero embryonic development);GO:0001889(liver development);GO:0003148(…	NA
ENSBTAG00000018446	GCA	grancalcin, EF-hand calcium binding protein [Source:HGNC Symbol;Acc:15990]	7.05328	0.584167	3.59384	up	5e-05	GO:0005509(calcium ion binding);GO:0005737(cytoplasm);GO:0005886(plasma membrane);GO:0042803(protein homodimerization activity);GO:0046982(protein heterodimerization activity)	NA
ENSBTAG00000012125	GDI1	Bos taurus GDP dissociation inhibitor 1 (GDI1), mRNA. [Source:RefSeq mRNA;Acc:NM_174064]	245.697	108.544	1.1786	up	0.0141	GO:0005093(Rab GDP-dissociation inhibitor activity);GO:0005096(GTPase activator activity);GO:0005515(protein binding);GO:0005737(cytoplasm);GO:0005829(cytosol);GO:0007264(small GTPase mediated signal transduction);GO:0015031(protein transport);GO:0030496(midbody);GO:0043547(positive regulation of GTPase activity);GO:0050771(negative regulation of axonogenesis);GO:0090315(negative regulation of pr…	NA
ENSBTAG00000013401	GEF	Bos taurus Rho guanine nucleotide exchange factor (GEF) 40 (ARHGEF40), mRNA. [Source:RefSeq mRNA;Acc:NM_001205941]	5.61604	2.29945	1.28827	up	0.0022	GO:0005089(Rho guanyl-nucleotide exchange factor activity);GO:0005515(protein binding);GO:0005543(phospholipid binding);GO:0035023(regulation of Rho protein signal transduction)	NA
ENSBTAG00000007596	GEM	Bos taurus GTP binding protein overexpressed in skeletal muscle (GEM), transcript variant 1, mRNA. [Source:RefSeq mRNA;Acc:NM_001083732]	0.501126	1.48659	-1.56876	down	0.011	GO:0000166(nucleotide binding);GO:0000287(magnesium ion binding);GO:0003924(GTPase activity);GO:0005515(protein binding);GO:0005525(GTP binding);GO:0005622(intracellular);GO:0005634(nucleus);GO:0006184(GTP catabolic process);GO:0007067(mitosis);GO:0007165(signal transduction);GO:0007264(small GTPase mediated signal transduction);GO:0009898(cytoplasmic side of plasma membrane);GO:0015031(protein t…	NA
ENSBTAG00000006464	GGA1	Bos taurus golgi-associated, gamma adaptin ear containing, ARF binding protein 1 (GGA1), mRNA. [Source:RefSeq mRNA;Acc:NM_001035408]	76.7569	33.7694	1.18458	up	0.0089	GO:0005515(protein binding);GO:0005622(intracellular);GO:0005622(intracellular);GO:0006886(intracellular protein transport);GO:0006886(intracellular protein transport);GO:0016192(vesicle-mediated transport);GO:0030131(clathrin adaptor complex);GO:0045732(positive regulation of protein catabolic process)	04142(Lysosome)
ENSBTAG00000007534	GGH	Bos taurus gamma-glutamyl hydrolase (conjugase, folylpolygammaglutamyl hydrolase) (GGH), mRNA. [Source:RefSeq mRNA;Acc:NM_001105394]	5.40411	1.14877	2.23397	up	5e-05	GO:0003824(catalytic activity);GO:0005576(extracellular region);GO:0005615(extracellular space);GO:0005764(lysosome);GO:0006541(glutamine metabolic process);GO:0008242(omega peptidase activity);GO:0016787(hydrolase activity);GO:0034722(gamma-glutamyl-peptidase activity);GO:0042470(melanosome)	00790(Folate biosynthesis)
ENSBTAG00000046900	GGT1	Bos taurus gamma-glutamyltransferase 1 (GGT1), mRNA. [Source:RefSeq mRNA;Acc:NM_001206214]	3.67326	1.21387	1.59744	up	0.0011	GO:0002682(regulation of immune system process);GO:0003840(gamma-glutamyltransferase activity);GO:0006749(glutathione metabolic process);GO:0006750(glutathione biosynthetic process);GO:0007283(spermatogenesis);GO:0019344(cysteine biosynthetic process);GO:0050727(regulation of inflammatory response)	00430(Taurine and hypotaurine metabolism);00460(Cyanoamino acid metabolism);00480(Glutathione metabolism);00590(Arachidonic acid metabolism);01100(Metabolic pathways)
ENSBTAG00000006608	GGT5	gamma-glutamyltransferase 5 [Source:HGNC Symbol;Acc:4260]	46.4798	11.3314	2.03628	up	0.00085	GO:0003840(gamma-glutamyltransferase activity);GO:0005886(plasma membrane);GO:0006749(glutathione metabolic process);GO:0006954(inflammatory response);GO:0019370(leukotriene biosynthetic process)	00430(Taurine and hypotaurine metabolism);00430(Taurine and hypotaurine metabolism);00430(Taurine and hypotaurine metabolism);00430(Taurine and hypotaurine metabolism);00430(Taurine and hypotaurine metabolism);00430(Taurine and hypotaurine metabolism);00430(Taurine and hypotaurine metabolism);00430(Taurine and hypotaurine metabolism);00430(Taurine and hypotaurine metabolism);00430(Taurine and hyp…
ENSBTAG00000012057	GIF	gastric intrinsic factor (vitamin B synthesis) [Source:HGNC Symbol;Acc:4268]	0.895334	0.00706702	6.98518	up	0.0461	GO:0005615(extracellular space);GO:0005768(endosome);GO:0005902(microvillus);GO:0015889(cobalamin transport);GO:0016324(apical plasma membrane);GO:0031419(cobalamin binding)	04977(Vitamin digestion and absorption)
ENSBTAG00000017425	GJB2	Bos taurus gap junction protein, beta 2, 26kDa (GJB2), mRNA. [Source:RefSeq mRNA;Acc:NM_001083637]	5.51691	1.73108	1.67219	up	0.0005	GO:0005243(gap junction channel activity);GO:0005515(protein binding);GO:0005886(plasma membrane);GO:0005921(gap junction);GO:0005922(connexon complex);GO:0007154(cell communication);GO:0007267(cell-cell signaling);GO:0007605(sensory perception of sound);GO:0016020(membrane);GO:0016021(integral to membrane);GO:0030054(cell junction)	NA
ENSBTAG00000008124	GK	Bos taurus glycerol kinase (GK), mRNA. [Source:RefSeq mRNA;Acc:NM_001075236]	8.66877	3.31472	1.38694	up	0.00115	GO:0000166(nucleotide binding);GO:0004370(glycerol kinase activity);GO:0005524(ATP binding);GO:0005737(cytoplasm);GO:0005739(mitochondrion);GO:0005741(mitochondrial outer membrane);GO:0005975(carbohydrate metabolic process);GO:0006071(glycerol metabolic process);GO:0006072(glycerol-3-phosphate metabolic process);GO:0016020(membrane);GO:0016301(kinase activity);GO:0016310(phosphorylation);GO:00167…	00561(Glycerolipid metabolism);01100(Metabolic pathways);03320(PPAR signaling pathway)
ENSBTAG00000011590	GLIPR1	Bos taurus GLI pathogenesis-related 1 (GLIPR1), mRNA. [Source:RefSeq mRNA;Acc:NM_001076984]	124.089	36.9134	1.74916	up	0.01705	GO:0005576(extracellular region)	NA
ENSBTAG00000038186	GLRX	Bos taurus glutaredoxin (thioltransferase) (GLRX), mRNA. [Source:RefSeq mRNA;Acc:NM_001037604]	258.961	105.848	1.29074	up	0.00385	GO:0005737(cytoplasm);GO:0009055(electron carrier activity);GO:0015035(protein disulfide oxidoreductase activity);GO:0045454(cell redox homeostasis);GO:0055114(oxidation-reduction process)	NA
ENSBTAG00000020430	GLT1D1	glycosyltransferase 1 domain containing 1 [Source:HGNC Symbol;Acc:26483]	1.3934	0.251069	2.47245	up	0.0086	GO:0005737(cytoplasm);GO:0009058(biosynthetic process);GO:0009058(biosynthetic process)	NA
ENSBTAG00000021829	GM2A	Bos taurus GM2 ganglioside activator (GM2A), mRNA. [Source:RefSeq mRNA;Acc:NM_001205547]	56.7956	19.1442	1.56887	up	0.00445	GO:0004563(beta-N-acetylhexosaminidase activity);GO:0005730(nucleolus);GO:0005737(cytoplasm);GO:0005739(mitochondrion);GO:0006689(ganglioside catabolic process);GO:0007611(learning or memory);GO:0008047(enzyme activator activity);GO:0009313(oligosaccharide catabolic process);GO:0019915(lipid storage);GO:0043085(positive regulation of catalytic activity);GO:0043231(intracellular membrane-bounded o…	04142(Lysosome)
ENSBTAG00000005390	GMFG	Bos taurus glia maturation factor, gamma (GMFG), mRNA. [Source:RefSeq mRNA;Acc:NM_001024537]	636.989	274.009	1.21705	up	0.0026	GO:0003779(actin binding);GO:0005622(intracellular);GO:0008083(growth factor activity)	NA
ENSBTAG00000015144	GMIP	GEM interacting protein [Source:HGNC Symbol;Acc:24852]	191.288	94.542	1.01672	up	0.02765	GO:0005100(Rho GTPase activator activity);GO:0005515(protein binding);GO:0005622(intracellular);GO:0007165(signal transduction);GO:0032321(positive regulation of Rho GTPase activity);GO:0034259(negative regulation of Rho GTPase activity);GO:0035556(intracellular signal transduction);GO:0046872(metal ion binding)	NA
ENSBTAG00000015743	GMPR	Bos taurus guanosine monophosphate reductase (GMPR), mRNA. [Source:RefSeq mRNA;Acc:NM_001075977]	63.9068	28.2475	1.17785	up	0.02885	GO:0003824(catalytic activity);GO:0003920(GMP reductase activity);GO:0009117(nucleotide metabolic process);GO:0016491(oxidoreductase activity);GO:0046872(metal ion binding);GO:0055114(oxidation-reduction process)	00230(Purine metabolism)
ENSBTAG00000012181	GNA11	Bos taurus guanine nucleotide binding protein (G protein), alpha 11 (Gq class) (GNA11), mRNA. [Source:RefSeq mRNA;Acc:NM_174322]	20.978	8.46341	1.30957	up	0.0057	GO:0000166(nucleotide binding);GO:0001501(skeletal system development);GO:0001508(regulation of action potential);GO:0001664(G-protein coupled receptor binding);GO:0003924(GTPase activity);GO:0004871(signal transducer activity);GO:0005525(GTP binding);GO:0005765(lysosomal membrane);GO:0005834(heterotrimeric G-protein complex);GO:0005886(plasma membrane);GO:0006184(GTP catabolic process);GO:000716…	04020(Calcium signaling pathway);04270(Vascular smooth muscle contraction);04540(Gap junction);04730(Long-term depression);04912(GnRH signaling pathway);05142(Chagas disease (American trypanosomiasis));05146(Amoebiasis)
ENSBTAG00000047664	GNAZ	guanine nucleotide binding protein (G protein), alpha z polypeptide [Source:HGNC Symbol;Acc:4395]	10.6516	3.20015	1.73486	up	0.00575	GO:0000166(nucleotide binding);GO:0003924(GTPase activity);GO:0004871(signal transducer activity);GO:0005525(GTP binding);GO:0006184(GTP catabolic process);GO:0007165(signal transduction);GO:0007186(G-protein coupled receptor signaling pathway);GO:0007188(adenylate cyclase-modulating G-protein coupled receptor signaling pathway);GO:0019001(guanyl nucleotide binding);GO:0031683(G-protein beta/gamm…	04730(Long-term depression)
ENSBTAG00000000820	GNG11	Bos taurus guanine nucleotide binding protein (G protein), gamma 11 (GNG11), mRNA. [Source:RefSeq mRNA;Acc:NM_001024523]	1316.03	405.8	1.69736	up	0.00075	GO:0004871(signal transducer activity);GO:0005834(heterotrimeric G-protein complex);GO:0005886(plasma membrane);GO:0007165(signal transduction);GO:0007186(G-protein coupled receptor signaling pathway);GO:0016020(membrane)	04062(Chemokine signaling pathway)
ENSBTAG00000002908	GNG4	Bos taurus guanine nucleotide binding protein (G protein), gamma 4 (GNG4), mRNA. [Source:RefSeq mRNA;Acc:NM_001103324]	0.887448	0.043169	4.36159	up	0.0041	GO:0004871(signal transducer activity);GO:0005515(protein binding);GO:0005834(heterotrimeric G-protein complex);GO:0005886(plasma membrane);GO:0007165(signal transduction);GO:0007186(G-protein coupled receptor signaling pathway);GO:0016020(membrane);GO:0030308(negative regulation of cell growth)	04062(Chemokine signaling pathway)
ENSBTAG00000007644	GNG7	Bos taurus guanine nucleotide binding protein (G protein), gamma 7 (GNG7), mRNA. [Source:RefSeq mRNA;Acc:NM_001113314]	46.4402	20.6209	1.17126	up	0.00285	GO:0001662(behavioral fear response);GO:0004871(signal transducer activity);GO:0005834(heterotrimeric G-protein complex);GO:0005886(plasma membrane);GO:0007165(signal transduction);GO:0007168(receptor guanylyl cyclase signaling pathway);GO:0007186(G-protein coupled receptor signaling pathway);GO:0007626(locomotory behavior);GO:0016020(membrane);GO:0045761(regulation of adenylate cyclase activity)	04062(Chemokine signaling pathway)
ENSBTAG00000004909	GP1BA	glycoprotein Ib (platelet), alpha polypeptide [Source:HGNC Symbol;Acc:4439]	23.102	4.12272	2.48635	up	0.04825	GO:0000902(cell morphogenesis);GO:0005515(protein binding);GO:0005886(plasma membrane);GO:0007155(cell adhesion);GO:0007596(blood coagulation);GO:0007599(hemostasis);GO:0016020(membrane);GO:0031362(anchored to external side of plasma membrane);GO:0042730(fibrinolysis)	04512(ECM-receptor interaction);04640(Hematopoietic cell lineage)
ENSBTAG00000013203	GP5	glycoprotein V (platelet) [Source:HGNC Symbol;Acc:4443]	10.2635	4.04398	1.34367	up	0.01445	GO:0005515(protein binding);GO:0005518(collagen binding);GO:0007160(cell-matrix adhesion);GO:0010544(negative regulation of platelet activation)	04512(ECM-receptor interaction);04640(Hematopoietic cell lineage)
ENSBTAG00000047175	GP6	glycoprotein VI (platelet) [Source:HGNC Symbol;Acc:14388]	61.4917	18.9325	1.69953	up	0.0002	GO:0005515(protein binding);GO:0005518(collagen binding);GO:0005887(integral to plasma membrane)	04512(ECM-receptor interaction)
ENSBTAG00000017291	GPR108	Bos taurus G protein-coupled receptor 108 (GPR108), mRNA. [Source:RefSeq mRNA;Acc:NM_001075333]	30.1469	14.4775	1.0582	up	0.01215	GO:0016020(membrane);GO:0016021(integral to membrane)	NA
ENSBTAG00000021609	GPR110	G protein-coupled receptor 110 [Source:HGNC Symbol;Acc:18990]	0.555424	1.57717	-1.50567	down	0.00505	GO:0004888(transmembrane signaling receptor activity);GO:0004930(G-protein coupled receptor activity);GO:0005634(nucleus);GO:0005886(plasma membrane);GO:0007166(cell surface receptor signaling pathway);GO:0007186(G-protein coupled receptor signaling pathway);GO:0007218(neuropeptide signaling pathway);GO:0016020(membrane);GO:0016021(integral to membrane);GO:0030054(cell junction)	NA
ENSBTAG00000005170	GPR114	G protein-coupled receptor 114 [Source:HGNC Symbol;Acc:19010]	5.35024	13.2826	-1.31186	down	0.0029	GO:0004888(transmembrane signaling receptor activity);GO:0004930(G-protein coupled receptor activity);GO:0005886(plasma membrane);GO:0007166(cell surface receptor signaling pathway);GO:0007186(G-protein coupled receptor signaling pathway);GO:0007218(neuropeptide signaling pathway);GO:0016020(membrane);GO:0016021(integral to membrane)	NA
ENSBTAG00000021636	GPR155	G protein-coupled receptor 155 [Source:HGNC Symbol;Acc:22951]	1.25411	2.63367	-1.07041	down	0.0298	GO:0016021(integral to membrane);GO:0035556(intracellular signal transduction);GO:0055085(transmembrane transport)	NA
ENSBTAG00000048011	GPR160	G protein-coupled receptor 160 [Source:HGNC Symbol;Acc:23693]	1.54835	0.573992	1.43163	up	0.047	GO:0016021(integral to membrane)	NA
ENSBTAG00000038141	GPR56	Uncharacterized protein [Source:UniProtKB/TrEMBL;Acc:F1MKM4]	5.39195	11.6533	-1.11186	down	0.01795	GO:0004930(G-protein coupled receptor activity);GO:0005886(plasma membrane);GO:0007186(G-protein coupled receptor signaling pathway);GO:0007218(neuropeptide signaling pathway);GO:0016020(membrane);GO:0016021(integral to membrane)	NA
ENSBTAG00000015592	GPR84	Bos taurus G protein-coupled receptor 84 (GPR84), mRNA. [Source:RefSeq mRNA;Acc:NM_001038568]	42.9308	8.78807	2.28839	up	5e-05	GO:0004871(signal transducer activity);GO:0004930(G-protein coupled receptor activity);GO:0005886(plasma membrane);GO:0007165(signal transduction);GO:0007186(G-protein coupled receptor signaling pathway);GO:0016020(membrane);GO:0016021(integral to membrane)	NA
ENSBTAG00000006221	GPR97	G protein-coupled receptor 97 [Source:HGNC Symbol;Acc:13728]	14.5212	0.357683	5.34333	up	5e-05	GO:0004888(transmembrane signaling receptor activity);GO:0004888(transmembrane signaling receptor activity);GO:0004930(G-protein coupled receptor activity);GO:0004930(G-protein coupled receptor activity);GO:0005886(plasma membrane);GO:0005886(plasma membrane);GO:0007166(cell surface receptor signaling pathway);GO:0007166(cell surface receptor signaling pathway);GO:0007186(G-protein coupled recept…	NA
ENSBTAG00000002980	GPT2	glutamic pyruvate transaminase (alanine aminotransferase) 2 [Source:HGNC Symbol;Acc:18062]	39.1541	5.4025	2.85746	up	5e-05	GO:0003824(catalytic activity);GO:0004021(L-alanine:2-oxoglutarate aminotransferase activity);GO:0005739(mitochondrion);GO:0006103(2-oxoglutarate metabolic process);GO:0009058(biosynthetic process);GO:0030170(pyridoxal phosphate binding);GO:0042851(L-alanine metabolic process)	00250(Alanine, aspartate and glutamate metabolism);01100(Metabolic pathways)
ENSBTAG00000043553	GPX3	glutathione peroxidase 3 precursor [Source:RefSeq peptide;Acc:NP_776502]	7.9331	2.34096	1.76078	up	0.0298	GO:0004601(peroxidase activity);GO:0004602(glutathione peroxidase activity);GO:0005615(extracellular space);GO:0006979(response to oxidative stress);GO:0008430(selenium binding);GO:0016491(oxidoreductase activity);GO:0042744(hydrogen peroxide catabolic process);GO:0051289(protein homotetramerization);GO:0055114(oxidation-reduction process)	00480(Glutathione metabolism);00590(Arachidonic acid metabolism)
ENSBTAG00000015157	GRAP2	GRB2-related adaptor protein 2 [Source:HGNC Symbol;Acc:4563]	853.023	229.949	1.89127	up	0.0153	GO:0005515(protein binding);GO:0005634(nucleus);GO:0005737(cytoplasm);GO:0005768(endosome)	04660(T cell receptor signaling pathway)
ENSBTAG00000021658	GRASP	GRP1 (general receptor for phosphoinositides 1)-associated scaffold protein [Source:HGNC Symbol;Acc:18707]	2.21339	5.01017	-1.1786	down	0.0155	GO:0005515(protein binding);GO:0005886(plasma membrane);GO:0007165(signal transduction)	NA
ENSBTAG00000015402	GREB1	growth regulation by estrogen in breast cancer 1 [Source:HGNC Symbol;Acc:24885]	1.66033	0.733126	1.17933	up	0.03305	NA	NA
ENSBTAG00000007485	GRHL1	Bos taurus grainyhead-like 1 (Drosophila) (GRHL1), mRNA. [Source:RefSeq mRNA;Acc:NM_001076450]	0.890413	1.9342	-1.11919	down	0.01995	GO:0005634(nucleus);GO:0005737(cytoplasm);GO:0005794(Golgi apparatus)	NA
ENSBTAG00000018823	GRN	Bos taurus granulin (GRN), mRNA. [Source:RefSeq mRNA;Acc:NM_001077014]	489.928	198.25	1.30525	up	0.0401	GO:0001835(blastocyst hatching);GO:0005515(protein binding);GO:0005615(extracellular space);GO:0005739(mitochondrion);GO:0007566(embryo implantation);GO:0043231(intracellular membrane-bounded organelle);GO:0050679(positive regulation of epithelial cell proliferation)	NA
ENSBTAG00000010070	GSDMA	Bos taurus gasdermin A (GSDMA), mRNA. [Source:RefSeq mRNA;Acc:NM_001078090]	0.241811	0.886414	-1.8741	down	0.0163	GO:0006915(apoptotic process);GO:0048471(perinuclear region of cytoplasm)	NA
ENSBTAG00000019836	GSKIP	Bos taurus GSK3B interacting protein (GSKIP), mRNA. [Source:RefSeq mRNA;Acc:NM_001078056]	2.49795	1.14061	1.13094	up	0.02095	GO:0005737(cytoplasm)	NA
ENSBTAG00000019915	GSN	gelsolin [Source:HGNC Symbol;Acc:4620]	327.236	124.476	1.39447	up	0.0078	GO:0003779(actin binding);GO:0003779(actin binding);GO:0005515(protein binding);GO:0016192(vesicle-mediated transport);GO:0030027(lamellipodium);GO:0060271(cilium morphogenesis);GO:0060271(cilium morphogenesis);GO:0070062(extracellular vesicular exosome);GO:0070062(extracellular vesicular exosome)	04666(Fc gamma R-mediated phagocytosis);04810(Regulation of actin cytoskeleton)
ENSBTAG00000007115	GSR	Bos taurus glutathione reductase (GSR), mRNA. [Source:RefSeq mRNA;Acc:NM_001114190]	46.3643	17.9547	1.36865	up	0.00105	GO:0004362(glutathione-disulfide reductase activity);GO:0005739(mitochondrion);GO:0006749(glutathione metabolic process);GO:0016491(oxidoreductase activity);GO:0045454(cell redox homeostasis);GO:0050660(flavin adenine dinucleotide binding);GO:0050661(NADP binding);GO:0055114(oxidation-reduction process)	00480(Glutathione metabolism)
ENSBTAG00000003504	GSS	Bos taurus glutathione synthetase (GSS), mRNA. [Source:RefSeq mRNA;Acc:NM_001015630]	13.1188	5.6851	1.20638	up	0.004	GO:0000166(nucleotide binding);GO:0000287(magnesium ion binding);GO:0004363(glutathione synthase activity);GO:0005524(ATP binding);GO:0006750(glutathione biosynthetic process);GO:0016874(ligase activity);GO:0042803(protein homodimerization activity);GO:0043295(glutathione binding);GO:0046686(response to cadmium ion);GO:0046872(metal ion binding)	00480(Glutathione metabolism);01100(Metabolic pathways)
ENSBTAG00000017765	GSTM1	Bos taurus glutathione S-transferase M1 (GSTM1), mRNA. [Source:RefSeq mRNA;Acc:NM_175825]	14.7488	4.38871	1.74873	up	0.002	GO:0004364(glutathione transferase activity);GO:0004364(glutathione transferase activity);GO:0005515(protein binding);GO:0005515(protein binding);GO:0005737(cytoplasm);GO:0008152(metabolic process);GO:0008152(metabolic process);GO:0016740(transferase activity)	00480(Glutathione metabolism);00980(Metabolism of xenobiotics by cytochrome P450);00982(Drug metabolism - cytochrome P450)
ENSBTAG00000026286	GTF2IRD2	Bos taurus GTF2I repeat domain containing 2 (GTF2IRD2), mRNA. [Source:RefSeq mRNA;Acc:NM_001083745]	1.75172	0.656094	1.4168	up	0.00615	GO:0003676(nucleic acid binding)	NA
ENSBTAG00000026748	GULO	Bos taurus L-gulono-gamma-lactone oxidase (GULO), mRNA. [Source:RefSeq mRNA;Acc:NM_001034043]	3.63782	0.511386	2.83059	up	0.0003	GO:0003824(catalytic activity);GO:0003885(D-arabinono-1,4-lactone oxidase activity);GO:0005783(endoplasmic reticulum);GO:0005789(endoplasmic reticulum membrane);GO:0008762(UDP-N-acetylmuramate dehydrogenase activity);GO:0009058(biosynthetic process);GO:0016020(membrane);GO:0016021(integral to membrane);GO:0016491(oxidoreductase activity);GO:0016614(oxidoreductase activity, acting on CH-OH group o…	00053(Ascorbate and aldarate metabolism);01100(Metabolic pathways)
ENSBTAG00000020481	GXYLT2	glucoside xylosyltransferase 2 [Source:HGNC Symbol;Acc:33383]	0.996214	0.216267	2.20364	up	0.01405	GO:0016266(O-glycan processing);GO:0016757(transferase activity, transferring glycosyl groups);GO:0016757(transferase activity, transferring glycosyl groups);GO:0035252(UDP-xylosyltransferase activity)	00514(Other types of O-glycan biosynthesis)
ENSBTAG00000001721	GYG1	Bos taurus glycogenin 1 (GYG1), mRNA. [Source:RefSeq mRNA;Acc:NM_001045867]	35.046	15.9392	1.13667	up	0.0046	GO:0005515(protein binding);GO:0016757(transferase activity, transferring glycosyl groups)	NA
ENSBTAG00000039958	GYS1	Bos taurus glycogen synthase 1 (muscle) (GYS1), mRNA. [Source:RefSeq mRNA;Acc:NM_001101299]	69.3052	28.5512	1.27941	up	0.0024	GO:0003824(catalytic activity);GO:0004373(glycogen (starch) synthase activity);GO:0005515(protein binding);GO:0005737(cytoplasm);GO:0005978(glycogen biosynthetic process);GO:0007507(heart development);GO:0008152(metabolic process);GO:0016234(inclusion body);GO:0016740(transferase activity);GO:0016757(transferase activity, transferring glycosyl groups);GO:0019901(protein kinase binding)	00500(Starch and sucrose metabolism);04910(Insulin signaling pathway)
ENSBTAG00000039813	GZMB	Bos taurus granzyme B (granzyme 2, cytotoxic T-lymphocyte-associated serine esterase 1) (GZMB), mRNA. [Source:RefSeq mRNA;Acc:NM_174296]	5.28575	10.6807	-1.01483	down	0.0459	GO:0003824(catalytic activity);GO:0004252(serine-type endopeptidase activity);GO:0006508(proteolysis);GO:0008233(peptidase activity);GO:0008236(serine-type peptidase activity);GO:0016787(hydrolase activity)	04650(Natural killer cell mediated cytotoxicity);04940(Type I diabetes mellitus);05320(Autoimmune thyroid disease);05330(Allograft rejection);05332(Graft-versus-host disease)
ENSBTAG00000030503	H2AFJ	Bos taurus H2A histone family, member J (H2AFJ), mRNA. [Source:RefSeq mRNA;Acc:NM_001078089]	301.494	144.422	1.06183	up	0.00775	GO:0000786(nucleosome);GO:0003677(DNA binding);GO:0005622(intracellular);GO:0005634(nucleus);GO:0005694(chromosome);GO:0006334(nucleosome assembly);GO:0043565(sequence-specific DNA binding);GO:0046982(protein heterodimerization activity)	05322(Systemic lupus erythematosus)
ENSBTAG00000004674	HAAO	Bos taurus 3-hydroxyanthranilate 3,4-dioxygenase (HAAO), mRNA. [Source:RefSeq mRNA;Acc:NM_001075458]	0.259894	1.23596	-2.24964	down	0.03195	GO:0000334(3-hydroxyanthranilate 3,4-dioxygenase activity);GO:0005506(iron ion binding);GO:0005737(cytoplasm);GO:0005829(cytosol);GO:0008198(ferrous iron binding);GO:0009435(NAD biosynthetic process);GO:0010043(response to zinc ion);GO:0016491(oxidoreductase activity);GO:0019363(pyridine nucleotide biosynthetic process);GO:0046686(response to cadmium ion);GO:0046872(metal ion binding);GO:0051213(…	00380(Tryptophan metabolism);01100(Metabolic pathways)
ENSBTAG00000011586	HABP4	Bos taurus hyaluronan binding protein 4 (HABP4), mRNA. [Source:RefSeq mRNA;Acc:NM_001081523]	3.04078	6.67586	-1.13451	down	0.0062	GO:0005515(protein binding);GO:0005634(nucleus);GO:0005737(cytoplasm);GO:0005737(cytoplasm);GO:0030017(sarcomere);GO:0043392(negative regulation of DNA binding);GO:0071260(cellular response to mechanical stimulus)	NA
ENSBTAG00000016276	HAL	Bos taurus histidine ammonia-lyase (HAL), mRNA. [Source:RefSeq mRNA;Acc:NM_001105440]	1.0079	0.0320043	4.97694	up	0.02635	GO:0003824(catalytic activity);GO:0004397(histidine ammonia-lyase activity);GO:0005737(cytoplasm);GO:0006547(histidine metabolic process);GO:0006548(histidine catabolic process);GO:0009058(biosynthetic process);GO:0016829(lyase activity);GO:0016841(ammonia-lyase activity);GO:0019556(histidine catabolic process to glutamate and formamide);GO:0019557(histidine catabolic process to glutamate and for…	00340(Histidine metabolism);00340(Histidine metabolism);00340(Histidine metabolism);00340(Histidine metabolism);00340(Histidine metabolism);00340(Histidine metabolism);00340(Histidine metabolism);00340(Histidine metabolism);00340(Histidine metabolism);00340(Histidine metabolism);00340(Histidine metabolism);00340(Histidine metabolism);00340(Histidine metabolism);00340(Histidine metabolism);00340(H…
ENSBTAG00000037815	HBE1	Bos taurus hemoglobin, epsilon 1 (HBE1), mRNA. [Source:RefSeq mRNA;Acc:NM_001110507]	5.99502	1.65279	1.85886	up	0.0163	GO:0005344(oxygen transporter activity);GO:0005506(iron ion binding);GO:0005833(hemoglobin complex);GO:0006810(transport);GO:0015671(oxygen transport);GO:0019825(oxygen binding);GO:0020037(heme binding);GO:0046872(metal ion binding)	NA
ENSBTAG00000021766	HBEGF	Bos taurus heparin-binding EGF-like growth factor (HBEGF), mRNA. [Source:RefSeq mRNA;Acc:NM_001144090]	5.74346	13.0708	-1.18635	down	0.0051	GO:0005154(epidermal growth factor receptor binding);GO:0005515(protein binding);GO:0005615(extracellular space);GO:0005887(integral to plasma membrane);GO:0007173(epidermal growth factor receptor signaling pathway);GO:0008016(regulation of heart contraction);GO:0008083(growth factor activity);GO:0008201(heparin binding);GO:0009986(cell surface);GO:0016477(cell migration);GO:0030335(positive regu…	04012(ErbB signaling pathway);04912(GnRH signaling pathway)
ENSBTAG00000007932	HCK	hemopoietic cell kinase [Source:HGNC Symbol;Acc:4840]	214.961	100.963	1.09024	up	0.01335	GO:0000166(nucleotide binding);GO:0000166(nucleotide binding);GO:0004672(protein kinase activity);GO:0004672(protein kinase activity);GO:0004713(protein tyrosine kinase activity);GO:0004713(protein tyrosine kinase activity);GO:0005515(protein binding);GO:0005515(protein binding);GO:0005524(ATP binding);GO:0005524(ATP binding);GO:0006468(protein phosphorylation);GO:0006468(protein phosphorylation)…	04062(Chemokine signaling pathway);04666(Fc gamma R-mediated phagocytosis)
ENSBTAG00000007208	HDAC11	Bos taurus histone deacetylase 11 (HDAC11), mRNA. [Source:RefSeq mRNA;Acc:NM_001102056]	9.62633	3.8815	1.31037	up	0.00535	GO:0000118(histone deacetylase complex);GO:0004407(histone deacetylase activity);GO:0005515(protein binding);GO:0005886(plasma membrane);GO:0016575(histone deacetylation);GO:0016787(hydrolase activity)	NA
ENSBTAG00000003808	HDAC9	histone deacetylase 9 [Source:HGNC Symbol;Acc:14065]	1.47502	4.23836	-1.52278	down	0.00095	GO:0000118(histone deacetylase complex);GO:0000122(negative regulation of transcription from RNA polymerase II promoter);GO:0003714(transcription corepressor activity);GO:0004407(histone deacetylase activity);GO:0005080(protein kinase C binding);GO:0005515(protein binding);GO:0005667(transcription factor complex);GO:0005737(cytoplasm);GO:0007507(heart development);GO:0008134(transcription factor …	NA
ENSBTAG00000000250	HDHD3	Bos taurus haloacid dehalogenase-like hydrolase domain containing 3 (HDHD3), mRNA. [Source:RefSeq mRNA;Acc:NM_001014896]	10.7337	2.66607	2.00936	up	5e-05	GO:0005515(protein binding);GO:0005739(mitochondrion);GO:0008152(metabolic process);GO:0016787(hydrolase activity)	NA
ENSBTAG00000005868	HEBP1	Bos taurus heme binding protein 1 (HEBP1), mRNA. [Source:RefSeq mRNA;Acc:NM_001075985]	21.6585	8.04196	1.42931	up	0.0028	GO:0005737(cytoplasm);GO:0020037(heme binding)	NA
ENSBTAG00000021396	HEG1	heart development protein with EGF-like domains 1 [Source:HGNC Symbol;Acc:29227]	6.73207	15.0117	-1.15697	down	0.00725	GO:0001570(vasculogenesis);GO:0001701(in utero embryonic development);GO:0001885(endothelial cell development);GO:0001886(endothelial cell morphogenesis);GO:0001944(vasculature development);GO:0001945(lymph vessel development);GO:0003017(lymph circulation);GO:0003209(cardiac atrium morphogenesis);GO:0003281(ventricular septum development);GO:0005509(calcium ion binding);GO:0005515(protein binding…	NA
ENSBTAG00000014705	HES4	hes family bHLH transcription factor 4 [Source:HGNC Symbol;Acc:24149]	2.66393	10.0883	-1.92105	down	0.00075	GO:0003677(DNA binding);GO:0005634(nucleus);GO:0006351(transcription, DNA-templated);GO:0006355(regulation of transcription, DNA-dependent);GO:0046983(protein dimerization activity)	NA
ENSBTAG00000024974	HEXIM2	Bos taurus hexamethylene bis-acetamide inducible 2 (HEXIM2), mRNA. [Source:RefSeq mRNA;Acc:NM_001193043]	34.3361	15.683	1.13053	up	0.02035	GO:0000122(negative regulation of transcription from RNA polymerase II promoter);GO:0004861(cyclin-dependent protein serine/threonine kinase inhibitor activity);GO:0005515(protein binding);GO:0005634(nucleus);GO:0005737(cytoplasm);GO:0006351(transcription, DNA-templated);GO:0006355(regulation of transcription, DNA-dependent);GO:0017069(snRNA binding);GO:0045736(negative regulation of cyclin-depen…	NA
ENSBTAG00000013065	HFE	Bos taurus hemochromatosis (HFE), mRNA. [Source:RefSeq mRNA;Acc:NM_001012399]	2.65257	0.747307	1.82762	up	0.00065	GO:0001916(positive regulation of T cell mediated cytotoxicity);GO:0002474(antigen processing and presentation of peptide antigen via MHC class I);GO:0003823(antigen binding);GO:0005102(receptor binding);GO:0005515(protein binding);GO:0005769(early endosome);GO:0005886(plasma membrane);GO:0006955(immune response);GO:0016020(membrane);GO:0019882(antigen processing and presentation);GO:0031410(cyto…	NA
ENSBTAG00000025130	HIC1	hypermethylated in cancer 1 [Source:HGNC Symbol;Acc:4909]	0.519214	1.60773	-1.63062	down	0.0099	GO:0003676(nucleic acid binding);GO:0003700(sequence-specific DNA binding transcription factor activity);GO:0005515(protein binding);GO:0005634(nucleus);GO:0005737(cytoplasm);GO:0006355(regulation of transcription, DNA-dependent);GO:0030178(negative regulation of Wnt signaling pathway);GO:0042826(histone deacetylase binding);GO:0043565(sequence-specific DNA binding);GO:0046872(metal ion binding)	NA
ENSBTAG00000000781	HIP1	huntingtin interacting protein 1 [Source:HGNC Symbol;Acc:4913]	13.7647	6.7898	1.01953	up	0.0222	GO:0003779(actin binding);GO:0005488(binding);GO:0005515(protein binding);GO:0005543(phospholipid binding);GO:0005737(cytoplasm);GO:0005794(Golgi apparatus);GO:0006897(endocytosis);GO:0006915(apoptotic process);GO:0006919(activation of cysteine-type endopeptidase activity involved in apoptotic process);GO:0030136(clathrin-coated vesicle);GO:0030276(clathrin binding);GO:0035091(phosphatidylinosito…	05016(Huntington's disease)
ENSBTAG00000011677	HIST1H1C	Bos taurus histone cluster 1, H1c (HIST1H1C), mRNA. [Source:RefSeq mRNA;Acc:NM_001083425]	28.6546	5.66456	2.33873	up	5e-05	GO:0000786(nucleosome);GO:0003677(DNA binding);GO:0005515(protein binding);GO:0005515(protein binding);GO:0005634(nucleus);GO:0005694(chromosome);GO:0006334(nucleosome assembly);GO:0016584(nucleosome positioning)	NA
ENSBTAG00000024177	HIST1H2BI	Histone H2B type 1 [Source:UniProtKB/Swiss-Prot;Acc:P62808]	4.66144	1.26145	1.88569	up	0.02615	GO:0000786(nucleosome);GO:0003677(DNA binding);GO:0005622(intracellular);GO:0005634(nucleus);GO:0005694(chromosome);GO:0006334(nucleosome assembly);GO:0043565(sequence-specific DNA binding);GO:0046982(protein heterodimerization activity)	NA
ENSBTAG00000039657	HIST2H2AB	histone cluster 1, H2ac [Source:HGNC Symbol;Acc:4733]	27.5816	9.94915	1.47106	up	0.00095	GO:0000786(nucleosome);GO:0003677(DNA binding);GO:0005622(intracellular);GO:0005634(nucleus);GO:0005694(chromosome);GO:0006334(nucleosome assembly);GO:0043565(sequence-specific DNA binding);GO:0046982(protein heterodimerization activity)	05322(Systemic lupus erythematosus);05322(Systemic lupus erythematosus)
ENSBTAG00000038025	HIST2H2BE	Bos taurus histone cluster 2, H2be (HIST2H2BE), mRNA. [Source:RefSeq mRNA;Acc:NM_001099384]	165.039	74.8655	1.14044	up	0.00795	GO:0000786(nucleosome);GO:0003677(DNA binding);GO:0005622(intracellular);GO:0005634(nucleus);GO:0005694(chromosome);GO:0006334(nucleosome assembly);GO:0043565(sequence-specific DNA binding);GO:0046982(protein heterodimerization activity)	NA
ENSBTAG00000001252	HIVEP1	human immunodeficiency virus type I enhancer binding protein 1 [Source:HGNC Symbol;Acc:4920]	3.74806	8.09222	-1.11039	down	0.0045	GO:0000122(negative regulation of transcription from RNA polymerase II promoter);GO:0003676(nucleic acid binding);GO:0003677(DNA binding);GO:0005515(protein binding);GO:0005634(nucleus);GO:0008270(zinc ion binding);GO:0045892(negative regulation of transcription, DNA-dependent);GO:0046872(metal ion binding)	NA
ENSBTAG00000020745	HIVEP3	human immunodeficiency virus type I enhancer binding protein 3 [Source:HGNC Symbol;Acc:13561]	1.30485	2.8049	-1.10407	down	0.00745	GO:0003676(nucleic acid binding);GO:0003677(DNA binding);GO:0005634(nucleus);GO:0035914(skeletal muscle cell differentiation);GO:0045893(positive regulation of transcription, DNA-dependent);GO:0046872(metal ion binding)	NA
ENSBTAG00000012380	HK1	Bos taurus hexokinase 1 (HK1), mRNA. [Source:RefSeq mRNA;Acc:NM_001012668]	40.2376	16.6525	1.27281	up	0.0023	GO:0000166(nucleotide binding);GO:0000166(nucleotide binding);GO:0001678(cellular glucose homeostasis);GO:0004340(glucokinase activity);GO:0004396(hexokinase activity);GO:0004396(hexokinase activity);GO:0005515(protein binding);GO:0005524(ATP binding);GO:0005524(ATP binding);GO:0005634(nucleus);GO:0005739(mitochondrion);GO:0005829(cytosol);GO:0005829(cytosol);GO:0005975(carbohydrate metabolic pro…	00010(Glycolysis / Gluconeogenesis);00051(Fructose and mannose metabolism);00052(Galactose metabolism);00500(Starch and sucrose metabolism);00520(Amino sugar and nucleotide sugar metabolism);00524(Butirosin and neomycin biosynthesis);01100(Metabolic pathways);04910(Insulin signaling pathway);04930(Type II diabetes mellitus);04973(Carbohydrate digestion and absorption)
ENSBTAG00000014898	HK3	hexokinase 3 (white cell) [Source:HGNC Symbol;Acc:4925]	167.608	62.1112	1.43217	up	0.0038	GO:0000166(nucleotide binding);GO:0001678(cellular glucose homeostasis);GO:0004340(glucokinase activity);GO:0004396(hexokinase activity);GO:0005524(ATP binding);GO:0005524(ATP binding);GO:0005739(mitochondrion);GO:0005829(cytosol);GO:0005975(carbohydrate metabolic process);GO:0005975(carbohydrate metabolic process);GO:0006096(glycolysis);GO:0008865(fructokinase activity);GO:0016301(kinase activit…	NA
ENSBTAG00000014560	HLX	Bos taurus H2.0-like homeobox (HLX), mRNA. [Source:RefSeq mRNA;Acc:NM_001101097]	9.63677	3.80443	1.34087	up	0.0021	GO:0000976(transcription regulatory region sequence-specific DNA binding);GO:0001889(liver development);GO:0003677(DNA binding);GO:0003700(sequence-specific DNA binding transcription factor activity);GO:0005515(protein binding);GO:0005634(nucleus);GO:0006351(transcription, DNA-templated);GO:0006355(regulation of transcription, DNA-dependent);GO:0007519(skeletal muscle tissue development);GO:00082…	NA
ENSBTAG00000008840	HM13	Bos taurus histocompatibility (minor) 13 (HM13), mRNA. [Source:RefSeq mRNA;Acc:NM_001046124]	139.286	61.4675	1.18016	up	0.0035	GO:0004190(aspartic-type endopeptidase activity);GO:0005515(protein binding);GO:0005783(endoplasmic reticulum);GO:0005789(endoplasmic reticulum membrane);GO:0005791(rough endoplasmic reticulum);GO:0008233(peptidase activity);GO:0009986(cell surface);GO:0016021(integral to membrane);GO:0033619(membrane protein proteolysis);GO:0042500(aspartic endopeptidase activity, intramembrane cleaving);GO:0042…	NA
ENSBTAG00000001877	HMGN5	high mobility group nucleosome binding domain 5 [Source:HGNC Symbol;Acc:8013]	7.51978	2.99091	1.33011	up	0.0308	GO:0000785(chromatin);GO:0000785(chromatin);GO:0003682(chromatin binding);GO:0005634(nucleus);GO:0005634(nucleus);GO:0005654(nucleoplasm);GO:0005730(nucleolus);GO:0006357(regulation of transcription from RNA polymerase II promoter);GO:0031492(nucleosomal DNA binding);GO:0031492(nucleosomal DNA binding);GO:0043231(intracellular membrane-bounded organelle)	NA
ENSBTAG00000015582	HMOX1	Bos taurus heme oxygenase (decycling) 1 (HMOX1), mRNA. [Source:RefSeq mRNA;Acc:NM_001014912]	45.8211	20.7361	1.14387	up	0.00705	GO:0002246(wound healing involved in inflammatory response);GO:0004392(heme oxygenase (decyclizing) activity);GO:0004871(signal transducer activity);GO:0005634(nucleus);GO:0005783(endoplasmic reticulum);GO:0005789(endoplasmic reticulum membrane);GO:0006788(heme oxidation);GO:0006915(apoptotic process);GO:0006979(response to oxidative stress);GO:0007165(signal transduction);GO:0016020(membrane);GO…	00860(Porphyrin and chlorophyll metabolism)
ENSBTAG00000018937	HMOX2	Bos taurus heme oxygenase (decycling) 2 (HMOX2), mRNA. [Source:RefSeq mRNA;Acc:NM_001035087]	42.5467	14.4124	1.56173	up	0.01625	GO:0001666(response to hypoxia);GO:0004392(heme oxygenase (decyclizing) activity);GO:0004392(heme oxygenase (decyclizing) activity);GO:0005515(protein binding);GO:0005886(plasma membrane);GO:0006788(heme oxidation);GO:0006788(heme oxidation);GO:0016491(oxidoreductase activity);GO:0055114(oxidation-reduction process);GO:0055114(oxidation-reduction process)	00860(Porphyrin and chlorophyll metabolism)
ENSBTAG00000014432	HNMT	Bos taurus histamine N-methyltransferase (HNMT), mRNA. [Source:RefSeq mRNA;Acc:NM_001035434]	14.2128	4.52334	1.65173	up	0.00045	GO:0005634(nucleus);GO:0005737(cytoplasm);GO:0008168(methyltransferase activity);GO:0008170(N-methyltransferase activity);GO:0016740(transferase activity);GO:0032259(methylation);GO:0046539(histamine N-methyltransferase activity)	00340(Histidine metabolism)
ENSBTAG00000000813	HOMER3	homer homolog 3 (Drosophila) [Source:HGNC Symbol;Acc:17514]	12.1085	4.21299	1.5231	up	0.0463	GO:0005515(protein binding);GO:0005829(cytosol);GO:0008022(protein C-terminus binding);GO:0014069(postsynaptic density);GO:0019904(protein domain specific binding);GO:0045178(basal part of cell)	NA
ENSBTAG00000006354	HP	Bos taurus haptoglobin (HP), mRNA. [Source:RefSeq mRNA;Acc:NM_001040470]	1634.98	82.4847	4.309	up	5e-05	GO:0003824(catalytic activity);GO:0004252(serine-type endopeptidase activity);GO:0006508(proteolysis)	NA
ENSBTAG00000004259	HPCAL1	Bos taurus hippocalcin-like 1 (HPCAL1), mRNA. [Source:RefSeq mRNA;Acc:NM_001098964]	48.8508	13.0029	1.90955	up	0.0001	GO:0005509(calcium ion binding);GO:0005515(protein binding);GO:0005578(proteinaceous extracellular matrix);GO:0007165(signal transduction);GO:0046872(metal ion binding)	NA
ENSBTAG00000005745	HPSE	Bos taurus heparanase (HPSE), mRNA. [Source:RefSeq mRNA;Acc:NM_174082]	34.7144	9.64339	1.84792	up	5e-05	GO:0003824(catalytic activity);GO:0005515(protein binding);GO:0005634(nucleus);GO:0005764(lysosome);GO:0005975(carbohydrate metabolic process);GO:0007160(cell-matrix adhesion);GO:0010575(positive regulation vascular endothelial growth factor production);GO:0016020(membrane);GO:0016798(hydrolase activity, acting on glycosyl bonds);GO:0030194(positive regulation of blood coagulation);GO:0030200(hep…	00531(Glycosaminoglycan degradation);01100(Metabolic pathways)
ENSBTAG00000020467	HRH4	histamine receptor H4 [Source:HGNC Symbol;Acc:17383]	0.631359	2.0929	-1.72897	down	0.01315	GO:0004871(signal transducer activity);GO:0004930(G-protein coupled receptor activity);GO:0004969(histamine receptor activity);GO:0006954(inflammatory response);GO:0007165(signal transduction);GO:0007186(G-protein coupled receptor signaling pathway);GO:0007204(positive regulation of cytosolic calcium ion concentration);GO:0016020(membrane);GO:0016021(integral to membrane);GO:0043408(regulation of…	04080(Neuroactive ligand-receptor interaction)
ENSBTAG00000012595	HRSP12	Bos taurus heat-responsive protein 12 (HRSP12), mRNA. [Source:RefSeq mRNA;Acc:NM_001034208]	134.685	41.6539	1.69307	up	5e-05	GO:0004518(nuclease activity);GO:0004519(endonuclease activity);GO:0005634(nucleus);GO:0005737(cytoplasm);GO:0005739(mitochondrion);GO:0016787(hydrolase activity);GO:0019239(deaminase activity);GO:0090305(nucleic acid phosphodiester bond hydrolysis)	NA
ENSBTAG00000019249	HS3ST6	Heparan sulfate (Glucosamine) 3-O-sulfotransferase 6-like; Uncharacterized protein [Source:UniProtKB/TrEMBL;Acc:E1B729]	7.71176	2.01206	1.93839	up	0.00155	GO:0008146(sulfotransferase activity);GO:0008467([heparan sulfate]-glucosamine 3-sulfotransferase 1 activity);GO:0016740(transferase activity)	NA
ENSBTAG00000024889	HSBP1	Bos taurus heat shock factor binding protein 1 (HSBP1), mRNA. [Source:RefSeq mRNA;Acc:NM_001113316]	67.7924	30.4018	1.15697	up	0.03195	GO:0005634(nucleus)	NA
ENSBTAG00000006307	HSD17B11	Bos taurus hydroxysteroid (17-beta) dehydrogenase 11 (HSD17B11), mRNA. [Source:RefSeq mRNA;Acc:NM_001046286]	47.2829	22.889	1.04667	up	0.00695	GO:0005737(cytoplasm);GO:0005811(lipid particle);GO:0006710(androgen catabolic process);GO:0008152(metabolic process);GO:0016229(steroid dehydrogenase activity);GO:0016491(oxidoreductase activity);GO:0055114(oxidation-reduction process)	NA
ENSBTAG00000000087	HSD17B12	Bos taurus hydroxysteroid (17-beta) dehydrogenase 12 (HSD17B12), mRNA. [Source:RefSeq mRNA;Acc:NM_001101307]	24.771	11.1458	1.15215	up	0.0045	GO:0001968(fibronectin binding);GO:0005515(protein binding);GO:0005518(collagen binding);GO:0008152(metabolic process);GO:0008201(heparin binding);GO:0010811(positive regulation of cell-substrate adhesion);GO:0016491(oxidoreductase activity);GO:0030198(extracellular matrix organization);GO:0031012(extracellular matrix);GO:0055114(oxidation-reduction process)	00140(Steroid hormone biosynthesis);00140(Steroid hormone biosynthesis);00140(Steroid hormone biosynthesis);00140(Steroid hormone biosynthesis);00140(Steroid hormone biosynthesis);00140(Steroid hormone biosynthesis);00140(Steroid hormone biosynthesis);00140(Steroid hormone biosynthesis);00140(Steroid hormone biosynthesis);00140(Steroid hormone biosynthesis);00140(Steroid hormone biosynthesis);001…
ENSBTAG00000016867	HSD17B3	Bos taurus hydroxysteroid (17-beta) dehydrogenase 3 (HSD17B3), mRNA. [Source:RefSeq mRNA;Acc:NM_001076439]	0.513456	2.39787	-2.22344	down	0.0012	GO:0008152(metabolic process);GO:0016491(oxidoreductase activity);GO:0055114(oxidation-reduction process)	00140(Steroid hormone biosynthesis);01100(Metabolic pathways)
ENSBTAG00000002346	HSD3B7	Bos taurus hydroxy-delta-5-steroid dehydrogenase, 3 beta- and steroid delta-isomerase 7 (HSD3B7), mRNA. [Source:RefSeq mRNA;Acc:NM_001034696]	7.83677	2.21425	1.82344	up	0.00035	GO:0003824(catalytic activity);GO:0003854(3-beta-hydroxy-delta5-steroid dehydrogenase activity);GO:0006694(steroid biosynthetic process);GO:0008152(metabolic process);GO:0008831(dTDP-4-dehydrorhamnose reductase activity);GO:0009058(biosynthetic process);GO:0016491(oxidoreductase activity);GO:0016616(oxidoreductase activity, acting on the CH-OH group of donors, NAD or NADP as acceptor);GO:0016853(…	00120(Primary bile acid biosynthesis);01100(Metabolic pathways)
ENSBTAG00000017407	HSF2BP	Bos taurus heat shock transcription factor 2 binding protein (HSF2BP), mRNA. [Source:RefSeq mRNA;Acc:NM_001035493]	39.7087	11.2626	1.81792	up	0.0007	GO:0005488(binding);GO:0005515(protein binding);GO:0005829(cytosol);GO:0006950(response to stress)	NA
ENSBTAG00000018732	HSPA12B	Bos taurus heat shock 70kD protein 12B (HSPA12B), mRNA. [Source:RefSeq mRNA;Acc:NM_001102027]	14.3131	6.60743	1.11518	up	0.03915	NA	NA
ENSBTAG00000011969	HSPB1	Bos taurus heat shock 27kDa protein 1 (HSPB1), mRNA. [Source:RefSeq mRNA;Acc:NM_001025569]	676.929	330.874	1.03272	up	0.0367	GO:0005080(protein kinase C binding);GO:0005515(protein binding);GO:0005622(intracellular);GO:0005634(nucleus);GO:0005737(cytoplasm);GO:0005886(plasma membrane);GO:0006469(negative regulation of protein kinase activity);GO:0006950(response to stress);GO:0008426(protein kinase C inhibitor activity);GO:0009615(response to virus);GO:0009986(cell surface);GO:0019901(protein kinase binding);GO:0030018…	04010(MAPK signaling pathway);04370(VEGF signaling pathway);05146(Amoebiasis)
ENSBTAG00000000440	HSPB2	Bos taurus heat shock 27kDa protein 2 (HSPB2), mRNA. [Source:RefSeq mRNA;Acc:NM_001098380]	4.15133	0.509473	3.0265	up	0.0036	GO:0006950(response to stress);GO:0007525(somatic muscle development)	NA
ENSBTAG00000018598	HSPB6	Bos taurus heat shock protein, alpha-crystallin-related, B6 (HSPB6), mRNA. [Source:RefSeq mRNA;Acc:NM_001076027]	4.63755	1.49698	1.63131	up	0.0032	GO:0005212(structural constituent of eye lens);GO:0005515(protein binding);GO:0005634(nucleus);GO:0005737(cytoplasm);GO:0006950(response to stress);GO:0042803(protein homodimerization activity)	NA
ENSBTAG00000013419	HTATIP2	Bos taurus HIV-1 Tat interactive protein 2, 30kDa (HTATIP2), mRNA. [Source:RefSeq mRNA;Acc:NM_001040563]	26.9018	9.72787	1.46751	up	0.0005	GO:0005515(protein binding);GO:0005635(nuclear envelope);GO:0005737(cytoplasm);GO:0016620(oxidoreductase activity, acting on the aldehyde or oxo group of donors, NAD or NADP as acceptor);GO:0045765(regulation of angiogenesis);GO:0051170(nuclear import);GO:0051287(NAD binding);GO:0055114(oxidation-reduction process)	NA
ENSBTAG00000008783	HTR7	5-hydroxytryptamine (serotonin) receptor 7, adenylate cyclase-coupled [Source:HGNC Symbol;Acc:5302]	2.34162	0.697958	1.74629	up	0.00605	GO:0004871(signal transducer activity);GO:0004930(G-protein coupled receptor activity);GO:0004993(serotonin receptor activity);GO:0005886(plasma membrane);GO:0005887(integral to plasma membrane);GO:0006939(smooth muscle contraction);GO:0007165(signal transduction);GO:0007186(G-protein coupled receptor signaling pathway);GO:0007210(serotonin receptor signaling pathway);GO:0007268(synaptic transmis…	04020(Calcium signaling pathway);04080(Neuroactive ligand-receptor interaction)
ENSBTAG00000000799	ICA1	islet cell autoantigen 1, 69kDa [Source:HGNC Symbol;Acc:5343]	3.31589	1.17659	1.49478	up	0.0046	GO:0000139(Golgi membrane);GO:0005634(nucleus);GO:0005737(cytoplasm);GO:0005829(cytosol);GO:0019904(protein domain specific binding);GO:0030667(secretory granule membrane);GO:0030672(synaptic vesicle membrane)	NA
ENSBTAG00000030425	ID3	Bos taurus inhibitor of DNA binding 3, dominant negative helix-loop-helix protein (ID3), mRNA. [Source:RefSeq mRNA;Acc:NM_001014950]	12.2021	24.5116	-1.00634	down	0.0236	GO:0000122(negative regulation of transcription from RNA polymerase II promoter);GO:0001656(metanephros development);GO:0003700(sequence-specific DNA binding transcription factor activity);GO:0005515(protein binding);GO:0005634(nucleus);GO:0005737(cytoplasm);GO:0006351(transcription, DNA-templated);GO:0007417(central nervous system development);GO:0007507(heart development);GO:0007517(muscle orga…	04350(TGF-beta signaling pathway)
ENSBTAG00000020527	IDH1	Bos taurus isocitrate dehydrogenase 1 (NADP+), soluble (IDH1), mRNA. [Source:RefSeq mRNA;Acc:NM_181012]	15.2136	5.61948	1.43686	up	0.0014	GO:0000287(magnesium ion binding);GO:0004450(isocitrate dehydrogenase (NADP+) activity);GO:0005102(receptor binding);GO:0005737(cytoplasm);GO:0005739(mitochondrion);GO:0005829(cytosol);GO:0005829(cytosol);GO:0006097(glyoxylate cycle);GO:0006099(tricarboxylic acid cycle);GO:0006102(isocitrate metabolic process);GO:0006103(2-oxoglutarate metabolic process);GO:0006749(glutathione metabolic process);…	00020(Citrate cycle (TCA cycle));00480(Glutathione metabolism);01100(Metabolic pathways);04146(Peroxisome)
ENSBTAG00000020602	IDO1	indoleamine 2,3-dioxygenase 1 [Source:HGNC Symbol;Acc:6059]	32.7701	111.297	-1.76395	down	5e-05	GO:0002534(cytokine production involved in inflammatory response);GO:0002666(positive regulation of T cell tolerance induction);GO:0002678(positive regulation of chronic inflammatory response);GO:0002830(positive regulation of type 2 immune response);GO:0004833(tryptophan 2,3-dioxygenase activity);GO:0005515(protein binding);GO:0005737(cytoplasm);GO:0006954(inflammatory response);GO:0019441(trypt…	00380(Tryptophan metabolism);01100(Metabolic pathways);05143(African trypanosomiasis)
ENSBTAG00000032961	IER3IP1	Bos taurus immediate early response 3 interacting protein 1 (IER3IP1), mRNA. [Source:RefSeq mRNA;Acc:NM_001113320]	38.6294	15.673	1.30141	up	0.0006	GO:0005783(endoplasmic reticulum);GO:0005789(endoplasmic reticulum membrane);GO:0016020(membrane);GO:0016021(integral to membrane);GO:2000269(regulation of fibroblast apoptotic process)	NA
ENSBTAG00000030369	IFFO1	Bos taurus intermediate filament family orphan 1 (IFFO1), mRNA. [Source:RefSeq mRNA;Acc:NM_001083380]	72.0612	20.6412	1.80369	up	0.00025	NA	NA
ENSBTAG00000003152	IFI27	Bos taurus putative ISG12(a) protein (IFI27), mRNA. [Source:RefSeq mRNA;Acc:NM_001038050]	295.701	63.1111	2.22817	up	0.0064	GO:0005739(mitochondrion);GO:0006919(activation of cysteine-type endopeptidase activity involved in apoptotic process);GO:0016021(integral to membrane);GO:0016021(integral to membrane);GO:0097190(apoptotic signaling pathway)	NA
ENSBTAG00000034349	IFI44	interferon-induced protein 44 [Source:HGNC Symbol;Acc:16938]	14.0155	4.80618	1.54406	up	0.00185	GO:0005525(GTP binding);GO:0005737(cytoplasm)	NA
ENSBTAG00000007881	IFIT1	interferon-induced protein with tetratricopeptide repeats 1 [Source:HGNC Symbol;Acc:5407]	74.7551	9.29139	3.00821	up	5e-05	GO:0003723(RNA binding);GO:0005515(protein binding);GO:0005737(cytoplasm);GO:0009615(response to virus);GO:0019060(intracellular transport of viral protein in host cell);GO:0032091(negative regulation of protein binding);GO:0045070(positive regulation of viral genome replication);GO:0045071(negative regulation of viral genome replication);GO:0050688(regulation of defense response to virus);GO:005…	05160(Hepatitis C)
ENSBTAG00000034918	IFIT2	interferon-induced protein with tetratricopeptide repeats 2 [Source:HGNC Symbol;Acc:5409]	25.8141	4.95789	2.38036	up	5e-05	GO:0005515(protein binding);GO:0005737(cytoplasm);GO:0005783(endoplasmic reticulum);GO:0009615(response to virus);GO:0032091(negative regulation of protein binding);GO:0035457(cellular response to interferon-alpha);GO:0043065(positive regulation of apoptotic process)	NA
ENSBTAG00000009768	IFIT3	Bos taurus interferon-induced protein with tetratricopeptide repeats 3 (IFIT3), mRNA. [Source:RefSeq mRNA;Acc:NM_001075414]	53.6772	3.56816	3.91106	up	5e-05	GO:0005515(protein binding);GO:0005737(cytoplasm);GO:0005739(mitochondrion);GO:0008285(negative regulation of cell proliferation);GO:0009615(response to virus);GO:0035457(cellular response to interferon-alpha);GO:0042802(identical protein binding);GO:0043066(negative regulation of apoptotic process)	NA
ENSBTAG00000019015	IFITM3	Bos taurus interferon induced transmembrane protein 3 (IFITM3), mRNA. [Source:RefSeq mRNA;Acc:NM_001078141]	2185.73	501.962	2.12247	up	5e-05	GO:0009607(response to biotic stimulus);GO:0016021(integral to membrane)	NA
ENSBTAG00000005787	IFT57	Bos taurus intraflagellar transport 57 homolog (Chlamydomonas) (IFT57), mRNA. [Source:RefSeq mRNA;Acc:NM_001105403]	5.94926	2.61029	1.1885	up	0.0107	GO:0003677(DNA binding);GO:0005515(protein binding);GO:0005737(cytoplasm);GO:0005794(Golgi apparatus);GO:0005856(cytoskeleton);GO:0005929(cilium);GO:0005932(microtubule basal body);GO:0006351(transcription, DNA-templated);GO:0006355(regulation of transcription, DNA-dependent);GO:0006915(apoptotic process);GO:0006919(activation of cysteine-type endopeptidase activity involved in apoptotic process)…	05016(Huntington's disease)
ENSBTAG00000019568	IFT74	Bos taurus intraflagellar transport 74 homolog (Chlamydomonas) (IFT74), mRNA. [Source:RefSeq mRNA;Acc:NM_001205775]	0.765903	1.62088	-1.08154	down	0.03635	GO:0003682(chromatin binding);GO:0005634(nucleus);GO:0005737(cytoplasm);GO:0005813(centrosome);GO:0033630(positive regulation of cell adhesion mediated by integrin);GO:0035735(intraciliary transport involved in cilium morphogenesis);GO:0042384(cilium assembly);GO:0045944(positive regulation of transcription from RNA polymerase II promoter);GO:0048487(beta-tubulin binding)	NA
ENSBTAG00000007797	IGBP1	Bos taurus immunoglobulin (CD79A) binding protein 1 (IGBP1), mRNA. [Source:RefSeq mRNA;Acc:NM_001242584]	50.2722	22.2447	1.1763	up	0.0037	GO:0009966(regulation of signal transduction)	NA
ENSBTAG00000008828	IGDCC3	immunoglobulin superfamily, DCC subclass, member 3 [Source:HGNC Symbol;Acc:9700]	0.404302	1.01888	-1.33349	down	0.04115	GO:0005515(protein binding);GO:0005515(protein binding);GO:0005887(integral to plasma membrane);GO:0050885(neuromuscular process controlling balance)	NA
ENSBTAG00000021527	IGF1R	Bos taurus insulin-like growth factor 1 receptor (IGF1R), mRNA. [Source:RefSeq mRNA;Acc:NM_001244612]	14.7316	6.9896	1.07563	up	0.0206	GO:0000166(nucleotide binding);GO:0004672(protein kinase activity);GO:0004713(protein tyrosine kinase activity);GO:0004714(transmembrane receptor protein tyrosine kinase activity);GO:0005010(insulin-like growth factor-activated receptor activity);GO:0005158(insulin receptor binding);GO:0005515(protein binding);GO:0005520(insulin-like growth factor binding);GO:0005524(ATP binding);GO:0005886(plasm…	04114(Oocyte meiosis);04144(Endocytosis);04510(Focal adhesion);04520(Adherens junction);04730(Long-term depression);04914(Progesterone-mediated oocyte maturation);05200(Pathways in cancer);05214(Glioma);05215(Prostate cancer);05218(Melanoma)
ENSBTAG00000018869	IGSF6	immunoglobulin superfamily, member 6 [Source:HGNC Symbol;Acc:5953]	72.697	20.8218	1.8038	up	0.0351	GO:0005515(protein binding)	NA
ENSBTAG00000009982	IGSF8	Bos taurus immunoglobulin superfamily, member 8 (IGSF8), mRNA. [Source:RefSeq mRNA;Acc:NM_001082439]	38.8319	18.1523	1.09709	up	0.021	GO:0005515(protein binding);GO:0016021(integral to membrane)	NA
ENSBTAG00000004741	IL12B	Bos taurus interleukin 12B (natural killer cell stimulatory factor 2, cytotoxic lymphocyte maturation factor 2, p40) (IL12B), mRNA. [Source:RefSeq mRNA;Acc:NM_174356]	6.39171	1.96641	1.70064	up	0.00085	GO:0001916(positive regulation of T cell mediated cytotoxicity);GO:0002230(positive regulation of defense response to virus by host);GO:0002827(positive regulation of T-helper 1 type immune response);GO:0002860(positive regulation of natural killer cell mediated cytotoxicity directed against tumor cell target);GO:0002862(negative regulation of inflammatory response to antigenic stimulus);GO:00048…	04060(Cytokine-cytokine receptor interaction);04620(Toll-like receptor signaling pathway);04622(RIG-I-like receptor signaling pathway);04630(Jak-STAT signaling pathway);04940(Type I diabetes mellitus);05140(Leishmaniasis);05142(Chagas disease (American trypanosomiasis));05143(African trypanosomiasis);05145(Toxoplasmosis);05146(Amoebiasis);05330(Allograft rejection)
ENSBTAG00000009455	IL12RB2	interleukin 12 receptor, beta 2 [Source:HGNC Symbol;Acc:5972]	9.97677	4.48056	1.15489	up	0.02115	GO:0004896(cytokine receptor activity);GO:0005515(protein binding);GO:0009897(external side of plasma membrane);GO:0016020(membrane);GO:0018108(peptidyl-tyrosine phosphorylation);GO:0019221(cytokine-mediated signaling pathway);GO:0019901(protein kinase binding);GO:0032496(response to lipopolysaccharide);GO:0032609(interferon-gamma production);GO:0032729(positive regulation of interferon-gamma pro…	04060(Cytokine-cytokine receptor interaction);04630(Jak-STAT signaling pathway)
ENSBTAG00000006078	IL15RA	interleukin 15 receptor, alpha [Source:HGNC Symbol;Acc:5978]	4.9014	1.88511	1.37854	up	0.0165	GO:0005515(protein binding);GO:0005886(plasma membrane);GO:0031410(cytoplasmic vesicle);GO:0032825(positive regulation of natural killer cell differentiation)	NA
ENSBTAG00000033669	IL17RC	interleukin 17 receptor C [Source:HGNC Symbol;Acc:18358]	24.9862	7.79712	1.68012	up	0.00085	GO:0005515(protein binding);GO:0005886(plasma membrane);GO:0030368(interleukin-17 receptor activity);GO:1900017(positive regulation of cytokine production involved in inflammatory response)	NA
ENSBTAG00000010999	IL17RD	interleukin 17 receptor D [Source:HGNC Symbol;Acc:17616]	1.5212	0.254765	2.57797	up	0.0007	GO:0005515(protein binding);GO:0007165(signal transduction)	NA
ENSBTAG00000010833	IL17RE	interleukin 17 receptor E [Source:HGNC Symbol;Acc:18439]	1.51359	0.392049	1.94887	up	0.00175	GO:0005515(protein binding)	NA
ENSBTAG00000000277	IL18	Bos taurus interleukin 18 (interferon-gamma-inducing factor) (IL18), mRNA. [Source:RefSeq mRNA;Acc:NM_174091]	25.5911	6.40941	1.99738	up	0.00015	GO:0000165(MAPK cascade);GO:0001525(angiogenesis);GO:0005125(cytokine activity);GO:0005125(cytokine activity);GO:0005576(extracellular region);GO:0005615(extracellular space);GO:0005615(extracellular space);GO:0006954(inflammatory response);GO:0010628(positive regulation of gene expression);GO:0030101(natural killer cell activation);GO:0030155(regulation of cell adhesion);GO:0031663(lipopolysacch…	04060(Cytokine-cytokine receptor interaction);04621(NOD-like receptor signaling pathway);04623(Cytosolic DNA-sensing pathway);05143(African trypanosomiasis);05144(Malaria);05323(Rheumatoid arthritis)
ENSBTAG00000033748	IL18RAP	interleukin 18 receptor accessory protein [Source:HGNC Symbol;Acc:5989]	8.05661	3.34467	1.26831	up	0.00905	GO:0005515(protein binding);GO:0007165(signal transduction)	04060(Cytokine-cytokine receptor interaction)
ENSBTAG00000010349	IL1A	Bos taurus interleukin 1, alpha (IL1A), mRNA. [Source:RefSeq mRNA;Acc:NM_174092]	5.69661	24.6972	-2.11617	down	0.00025	GO:0001660(fever generation);GO:0005125(cytokine activity);GO:0005149(interleukin-1 receptor binding);GO:0005507(copper ion binding);GO:0005515(protein binding);GO:0005576(extracellular region);GO:0005615(extracellular space);GO:0005829(cytosol);GO:0006954(inflammatory response);GO:0006955(immune response);GO:0008285(negative regulation of cell proliferation);GO:0010575(positive regulation vascul…	04010(MAPK signaling pathway);04060(Cytokine-cytokine receptor interaction);04210(Apoptosis);04380(Osteoclast differentiation);04640(Hematopoietic cell lineage);04940(Type I diabetes mellitus);05020(Prion diseases);05140(Leishmaniasis);05323(Rheumatoid arthritis);05332(Graft-versus-host disease)
ENSBTAG00000006343	IL1R2	Bos taurus interleukin 1 receptor, type II (IL1R2), mRNA. [Source:RefSeq mRNA;Acc:NM_001046210]	35.8056	0.66015	5.76125	up	5e-05	GO:0004908(interleukin-1 receptor activity);GO:0004910(interleukin-1, Type II, blocking receptor activity);GO:0005515(protein binding)	04010(MAPK signaling pathway);04060(Cytokine-cytokine receptor interaction);04640(Hematopoietic cell lineage);05146(Amoebiasis)
ENSBTAG00000013205	IL1RAP	Bos taurus interleukin 1 receptor accessory protein (IL1RAP), mRNA. [Source:RefSeq mRNA;Acc:NM_001076155]	11.5348	2.59191	2.1539	up	5e-05	GO:0004871(signal transducer activity);GO:0004908(interleukin-1 receptor activity);GO:0004908(interleukin-1 receptor activity);GO:0005515(protein binding);GO:0005515(protein binding);GO:0007165(signal transduction);GO:0019221(cytokine-mediated signaling pathway);GO:0042094(interleukin-2 biosynthetic process)	04060(Cytokine-cytokine receptor interaction);04210(Apoptosis)
ENSBTAG00000019665	IL1RN	Bos taurus interleukin 1 receptor antagonist (IL1RN), mRNA. [Source:RefSeq mRNA;Acc:NM_174357]	148.396	63.9436	1.21458	up	0.0062	GO:0001960(negative regulation of cytokine-mediated signaling pathway);GO:0005149(interleukin-1 receptor binding);GO:0005150(interleukin-1, Type I receptor binding);GO:0005151(interleukin-1, Type II receptor binding);GO:0005152(interleukin-1 receptor antagonist activity);GO:0005576(extracellular region);GO:0005615(extracellular space);GO:0005634(nucleus);GO:0005737(cytoplasm);GO:0005813(centrosom…	NA
ENSBTAG00000005766	IL4I1	interleukin 4 induced 1 [Source:HGNC Symbol;Acc:19094]	12.1632	4.1641	1.54644	up	0.00325	GO:0001716(L-amino-acid oxidase activity);GO:0016491(oxidoreductase activity);GO:0031965(nuclear membrane);GO:0043231(intracellular membrane-bounded organelle);GO:0050660(flavin adenine dinucleotide binding);GO:0055114(oxidation-reduction process)	03013(RNA transport)
ENSBTAG00000018474	IL6R	Bos taurus interleukin 6 receptor (IL6R), mRNA. [Source:RefSeq mRNA;Acc:NM_001110785]	103.975	49.2596	1.07775	up	0.0171	GO:0004896(cytokine receptor activity);GO:0004897(ciliary neurotrophic factor receptor activity);GO:0004915(interleukin-6 receptor activity);GO:0005138(interleukin-6 receptor binding);GO:0005515(protein binding);GO:0005576(extracellular region);GO:0005615(extracellular space);GO:0005896(interleukin-6 receptor complex);GO:0008284(positive regulation of cell proliferation);GO:0009986(cell surface);…	04060(Cytokine-cytokine receptor interaction);04630(Jak-STAT signaling pathway);04640(Hematopoietic cell lineage)
ENSBTAG00000038042	IL8RB	Bos taurus chemokine (C-X-C motif) receptor 2 (CXCR2), mRNA. [Source:RefSeq mRNA;Acc:NM_001101285]	61.8154	2.83587	4.4461	up	5e-05	GO:0004871(signal transducer activity);GO:0004930(G-protein coupled receptor activity);GO:0004950(chemokine receptor activity);GO:0006935(chemotaxis);GO:0007165(signal transduction);GO:0007186(G-protein coupled receptor signaling pathway);GO:0016020(membrane);GO:0016021(integral to membrane);GO:0016494(C-X-C chemokine receptor activity);GO:0019959(interleukin-8 binding);GO:0070098(chemokine-media…	04060(Cytokine-cytokine receptor interaction);04062(Chemokine signaling pathway);04144(Endocytosis)
ENSBTAG00000004705	ILDR1	Bos taurus immunoglobulin-like domain containing receptor 1 (ILDR1), mRNA. [Source:RefSeq mRNA;Acc:NM_001102214]	4.12392	1.67226	1.30222	up	0.0104	GO:0005515(protein binding)	NA
ENSBTAG00000000696	ILK	integrin-linked kinase [Source:HGNC Symbol;Acc:6040]	507.467	98.3841	2.36682	up	0.00315	GO:0001658(branching involved in ureteric bud morphogenesis);GO:0004672(protein kinase activity);GO:0004674(protein serine/threonine kinase activity);GO:0004713(protein tyrosine kinase activity);GO:0005515(protein binding);GO:0005524(ATP binding);GO:0006468(protein phosphorylation);GO:0008284(positive regulation of cell proliferation);GO:0009966(regulation of signal transduction);GO:0014044(Schwa…	03320(PPAR signaling pathway);04510(Focal adhesion);05100(Bacterial invasion of epithelial cells);05213(Endometrial cancer)
ENSBTAG00000003489	IPCEF1	Uncharacterized protein [Source:UniProtKB/TrEMBL;Acc:F1MW59]	24.7418	12.3482	1.00265	up	0.04665	GO:0005515(protein binding);GO:0005543(phospholipid binding)	NA
ENSBTAG00000046526	ISCA1	Bos taurus iron-sulfur cluster assembly 1 homolog (S. cerevisiae) (ISCA1), mRNA. [Source:RefSeq mRNA;Acc:NM_001034470]	141.462	58.5755	1.27204	up	0.00875	GO:0005198(structural molecule activity);GO:0005739(mitochondrion);GO:0016226(iron-sulfur cluster assembly);GO:0046872(metal ion binding);GO:0051536(iron-sulfur cluster binding)	NA
ENSBTAG00000011787	ISCU	Bos taurus iron-sulfur cluster scaffold homolog (E. coli) (ISCU), mRNA. [Source:RefSeq mRNA;Acc:NM_001075683]	219.143	92.0833	1.25086	up	0.0053	GO:0005506(iron ion binding);GO:0005515(protein binding);GO:0005737(cytoplasm);GO:0005739(mitochondrion);GO:0005829(cytosol);GO:0016226(iron-sulfur cluster assembly);GO:0032947(protein complex scaffold);GO:0051536(iron-sulfur cluster binding)	NA
ENSBTAG00000014762	ISG20	interferon stimulated exonuclease gene 20kDa [Source:HGNC Symbol;Acc:6130]	58.3875	15.2674	1.9352	up	5e-05	GO:0000175(3'-5'-exoribonuclease activity);GO:0000175(3'-5'-exoribonuclease activity);GO:0000738(DNA catabolic process, exonucleolytic);GO:0000738(DNA catabolic process, exonucleolytic);GO:0003676(nucleic acid binding);GO:0003676(nucleic acid binding);GO:0004527(exonuclease activity);GO:0004527(exonuclease activity);GO:0005634(nucleus);GO:0005730(nucleolus);GO:0005737(cytoplasm);GO:0006401(RNA ca…	NA
ENSBTAG00000008165	ITGA2B	Bos taurus integrin, alpha 2b (platelet glycoprotein IIb of IIb/IIIa complex, antigen CD41) (ITGA2B), mRNA. [Source:RefSeq mRNA;Acc:NM_001014929]	189.86	52.3996	1.85731	up	0.0016	GO:0005515(protein binding);GO:0005925(focal adhesion);GO:0007155(cell adhesion);GO:0007155(cell adhesion);GO:0007160(cell-matrix adhesion);GO:0007229(integrin-mediated signaling pathway);GO:0007229(integrin-mediated signaling pathway);GO:0008305(integrin complex);GO:0008305(integrin complex);GO:0009897(external side of plasma membrane);GO:0016020(membrane);GO:0016020(membrane);GO:0016021(integra…	04510(Focal adhesion);04512(ECM-receptor interaction);04640(Hematopoietic cell lineage);04810(Regulation of actin cytoskeleton);05200(Pathways in cancer);05222(Small cell lung cancer);05410(Hypertrophic cardiomyopathy (HCM));05412(Arrhythmogenic right ventricular cardiomyopathy (ARVC));05414(Dilated cardiomyopathy)
ENSBTAG00000020455	ITPR1	Bos taurus inositol 1,4,5-trisphosphate receptor, type 1 (ITPR1), mRNA. [Source:RefSeq mRNA;Acc:NM_174841]	5.11881	10.9999	-1.10361	down	0.00285	GO:0001666(response to hypoxia);GO:0005216(ion channel activity);GO:0005218(intracellular ligand-gated calcium channel activity);GO:0005220(inositol 1,4,5-trisphosphate-sensitive calcium-release channel activity);GO:0005262(calcium channel activity);GO:0005515(protein binding);GO:0005635(nuclear envelope);GO:0005637(nuclear inner membrane);GO:0005730(nucleolus);GO:0005737(cytoplasm);GO:0005783(en…	04020(Calcium signaling pathway);04070(Phosphatidylinositol signaling system);04114(Oocyte meiosis);04270(Vascular smooth muscle contraction);04540(Gap junction);04720(Long-term potentiation);04730(Long-term depression);04912(GnRH signaling pathway);04970(Salivary secretion);04971(Gastric acid secretion);04972(Pancreatic secretion);05010(Alzheimer's disease);05016(Huntington's disease)
ENSBTAG00000021997	ITSN1	intersectin 1 (SH3 domain protein) [Source:HGNC Symbol;Acc:6183]	8.48001	3.60199	1.23527	up	0.0066	GO:0005085(guanyl-nucleotide exchange factor activity);GO:0005089(Rho guanyl-nucleotide exchange factor activity);GO:0005509(calcium ion binding);GO:0005509(calcium ion binding);GO:0005515(protein binding);GO:0005515(protein binding);GO:0005543(phospholipid binding);GO:0005886(plasma membrane);GO:0005886(plasma membrane);GO:0005905(coated pit);GO:0005905(coated pit);GO:0007264(small GTPase mediat…	NA
ENSBTAG00000010832	JAGN1	Bos taurus jagunal homolog 1 (Drosophila) (JAGN1), mRNA. [Source:RefSeq mRNA;Acc:NM_001046450]	7.26999	1.69555	2.1002	up	0.0001	GO:0005783(endoplasmic reticulum);GO:0005789(endoplasmic reticulum membrane);GO:0007029(endoplasmic reticulum organization);GO:0016020(membrane);GO:0016021(integral to membrane)	NA
ENSBTAG00000003176	JAM3	Bos taurus junctional adhesion molecule 3 (JAM3), mRNA. [Source:RefSeq mRNA;Acc:NM_001105364]	9.47035	4.5951	1.04332	up	0.02505	GO:0001525(angiogenesis);GO:0001780(neutrophil homeostasis);GO:0002250(adaptive immune response);GO:0002318(myeloid progenitor cell differentiation);GO:0002523(leukocyte migration involved in inflammatory response);GO:0005178(integrin binding);GO:0005515(protein binding);GO:0005615(extracellular space);GO:0005911(cell-cell junction);GO:0005923(tight junction);GO:0007155(cell adhesion);GO:0007160(…	04514(Cell adhesion molecules (CAMs));04530(Tight junction);04670(Leukocyte transendothelial migration)
ENSBTAG00000020116	JSP.1	Bos taurus MHC Class I JSP.1 (JSP.1), mRNA. [Source:RefSeq mRNA;Acc:NM_001040498]	58.2952	346.408	-2.57103	down	0.0006	GO:0001916(positive regulation of T cell mediated cytotoxicity);GO:0002474(antigen processing and presentation of peptide antigen via MHC class I);GO:0005102(receptor binding);GO:0005515(protein binding);GO:0005886(plasma membrane);GO:0006955(immune response);GO:0016020(membrane);GO:0016021(integral to membrane);GO:0019882(antigen processing and presentation);GO:0042605(peptide antigen binding);G…	04144(Endocytosis);04145(Phagosome);04514(Cell adhesion molecules (CAMs));04612(Antigen processing and presentation);04940(Type I diabetes mellitus);05320(Autoimmune thyroid disease);05330(Allograft rejection);05332(Graft-versus-host disease);05416(Viral myocarditis)
ENSBTAG00000017685	JUP	Bos taurus junction plakoglobin (JUP), mRNA. [Source:RefSeq mRNA;Acc:NM_001004024]	1.73081	0.528615	1.71116	up	0.0038	GO:0000902(cell morphogenesis);GO:0002159(desmosome assembly);GO:0003136(negative regulation of heart induction by canonical Wnt signaling pathway);GO:0003181(atrioventricular valve morphogenesis);GO:0003308(negative regulation of Wnt signaling pathway involved in heart development);GO:0003713(transcription coactivator activity);GO:0005198(structural molecule activity);GO:0005488(binding);GO:0005…	05200(Pathways in cancer);05221(Acute myeloid leukemia);05412(Arrhythmogenic right ventricular cardiomyopathy (ARVC))
ENSBTAG00000000746	KAT2B	Uncharacterized protein [Source:UniProtKB/TrEMBL;Acc:F1MRA1]	48.6384	20.0972	1.2751	up	0.001	GO:0000123(histone acetyltransferase complex);GO:0000776(kinetochore);GO:0003712(transcription cofactor activity);GO:0003713(transcription coactivator activity);GO:0004402(histone acetyltransferase activity);GO:0004468(lysine N-acetyltransferase activity);GO:0004861(cyclin-dependent protein serine/threonine kinase inhibitor activity);GO:0005515(protein binding);GO:0005634(nucleus);GO:0005671(Ada2…	NA
ENSBTAG00000019355	KCNK10	potassium channel, subfamily K, member 10 [Source:HGNC Symbol;Acc:6273]	0.248561	1.31503	-2.40342	down	0.0044	GO:0005267(potassium channel activity);GO:0006810(transport);GO:0006811(ion transport);GO:0016020(membrane);GO:0016021(integral to membrane);GO:0071805(potassium ion transmembrane transport)	04971(Gastric acid secretion)
ENSBTAG00000045849	KCNK13	potassium channel, subfamily K, member 13 [Source:HGNC Symbol;Acc:6275]	4.22537	1.33407	1.66325	up	0.00225	GO:0005267(potassium channel activity);GO:0016021(integral to membrane);GO:0071805(potassium ion transmembrane transport)	NA
ENSBTAG00000010328	KCNK17	Bos taurus potassium channel, subfamily K, member 17 (KCNK17), mRNA. [Source:RefSeq mRNA;Acc:NM_174558]	7.10721	2.1862	1.70086	up	0.00065	GO:0005267(potassium channel activity);GO:0006810(transport);GO:0006811(ion transport);GO:0006813(potassium ion transport);GO:0016020(membrane);GO:0016021(integral to membrane);GO:0071805(potassium ion transmembrane transport)	NA
ENSBTAG00000002985	KCNMB1	Bos taurus potassium large conductance calcium-activated channel, subfamily M, beta member 1 (KCNMB1), mRNA. [Source:RefSeq mRNA;Acc:NM_001001141]	0.693851	0.250183	1.47164	up	0.0289	GO:0006810(transport);GO:0006810(transport);GO:0006811(ion transport);GO:0006811(ion transport);GO:0006813(potassium ion transport);GO:0006813(potassium ion transport);GO:0008076(voltage-gated potassium channel complex);GO:0015269(calcium-activated potassium channel activity);GO:0015269(calcium-activated potassium channel activity);GO:0016020(membrane);GO:0016020(membrane);GO:0016021(integral to …	04270(Vascular smooth muscle contraction)
ENSBTAG00000018975	KCNT1	potassium channel, subfamily T, member 1 [Source:HGNC Symbol;Acc:18865]	133.489	47.7568	1.48294	up	0.01485	GO:0006813(potassium ion transport);GO:0015269(calcium-activated potassium channel activity);GO:0016020(membrane)	NA
ENSBTAG00000003449	KCP	Uncharacterized protein [Source:UniProtKB/TrEMBL;Acc:E1B9L4]	2.97848	7.50441	-1.33316	down	0.02645	GO:0005515(protein binding);GO:0005515(protein binding);GO:0005515(protein binding);GO:0005615(extracellular space);GO:0030513(positive regulation of BMP signaling pathway)	NA
ENSBTAG00000004463	KDELR1	Bos taurus KDEL (Lys-Asp-Glu-Leu) endoplasmic reticulum protein retention receptor 1 (KDELR1), mRNA. [Source:RefSeq mRNA;Acc:NM_001076495]	63.0497	30.9248	1.02773	up	0.01695	GO:0005783(endoplasmic reticulum);GO:0005789(endoplasmic reticulum membrane);GO:0005793(endoplasmic reticulum-Golgi intermediate compartment);GO:0005794(Golgi apparatus);GO:0006621(protein retention in ER lumen);GO:0006810(transport);GO:0015031(protein transport);GO:0016020(membrane);GO:0016021(integral to membrane);GO:0016192(vesicle-mediated transport);GO:0046923(ER retention sequence binding)	NA
ENSBTAG00000011325	KHK	Bos taurus ketohexokinase (fructokinase) (KHK), mRNA. [Source:RefSeq mRNA;Acc:NM_001076351]	27.131	8.39058	1.6931	up	0.00495	GO:0004454(ketohexokinase activity);GO:0005737(cytoplasm);GO:0016773(phosphotransferase activity, alcohol group as acceptor);GO:0016773(phosphotransferase activity, alcohol group as acceptor)	00051(Fructose and mannose metabolism);01100(Metabolic pathways)
ENSBTAG00000013371	KIAA0226L	Bos taurus KIAA0226-like ortholog (KIAA0226L), mRNA. [Source:RefSeq mRNA;Acc:NM_001102041]	66.2143	18.1031	1.87091	up	0.0052	NA	NA
ENSBTAG00000020835	KIAA0513	KIAA0513 [Source:HGNC Symbol;Acc:29058]	36.2604	9.61178	1.91552	up	0.0016	NA	NA
ENSBTAG00000016879	KIAA1147	KIAA1147 [Source:HGNC Symbol;Acc:29472]	15.601	4.50014	1.7936	up	0.0032	NA	NA
ENSBTAG00000007431	KIAA1199	KIAA1199 [Source:HGNC Symbol;Acc:29213]	16.8158	3.80407	2.14421	up	5e-05	GO:0005737(cytoplasm)	NA
ENSBTAG00000001204	KIAA1462	Bos taurus KIAA1462 ortholog (KIAA1462), mRNA. [Source:RefSeq mRNA;Acc:NM_001082474]	1.88883	0.719569	1.39228	up	0.0062	GO:0005911(cell-cell junction);GO:0005912(adherens junction);GO:0007155(cell adhesion);GO:0030054(cell junction)	NA
ENSBTAG00000004966	KIF1B	kinesin family member 1B [Source:HGNC Symbol;Acc:16636]	9.98293	4.67332	1.09502	up	0.0066	GO:0000166(nucleotide binding);GO:0003777(microtubule motor activity);GO:0005515(protein binding);GO:0005524(ATP binding);GO:0005543(phospholipid binding);GO:0005739(mitochondrion);GO:0005871(kinesin complex);GO:0005874(microtubule);GO:0005875(microtubule associated complex);GO:0006200(ATP catabolic process);GO:0007018(microtubule-based movement);GO:0007270(neuron-neuron synaptic transmission);GO…	NA
ENSBTAG00000007181	KIFC3	kinesin family member C3 [Source:HGNC Symbol;Acc:6326]	46.2118	16.512	1.48474	up	0.0012	GO:0000166(nucleotide binding);GO:0003777(microtubule motor activity);GO:0005524(ATP binding);GO:0005794(Golgi apparatus);GO:0005813(centrosome);GO:0005871(kinesin complex);GO:0005874(microtubule);GO:0005915(zonula adherens);GO:0007017(microtubule-based process);GO:0007018(microtubule-based movement);GO:0007030(Golgi organization);GO:0008017(microtubule binding);GO:0045218(zonula adherens mainten…	NA
ENSBTAG00000002699	KIT	Bos taurus v-kit Hardy-Zuckerman 4 feline sarcoma viral oncogene homolog (KIT), mRNA. [Source:RefSeq mRNA;Acc:NM_001166484]	0.588162	1.18333	-1.00857	down	0.03625	GO:0000166(nucleotide binding);GO:0000187(activation of MAPK activity);GO:0001541(ovarian follicle development);GO:0002020(protease binding);GO:0002318(myeloid progenitor cell differentiation);GO:0002320(lymphoid progenitor cell differentiation);GO:0002327(immature B cell differentiation);GO:0002371(dendritic cell cytokine production);GO:0002551(mast cell chemotaxis);GO:0002573(myeloid leukocyte …	04060(Cytokine-cytokine receptor interaction);04144(Endocytosis);04640(Hematopoietic cell lineage);04916(Melanogenesis);05200(Pathways in cancer);05221(Acute myeloid leukemia)
ENSBTAG00000015197	KLHDC8A	Bos taurus kelch domain containing 8A (KLHDC8A), mRNA. [Source:RefSeq mRNA;Acc:NM_001192722]	1.067	4.93777	-2.2103	down	0.00265	GO:0005515(protein binding)	NA
ENSBTAG00000016010	KLHL7	Bos taurus kelch-like 7 (Drosophila) (KLHL7), mRNA. [Source:RefSeq mRNA;Acc:NM_001076037]	2.16682	4.35726	-1.00784	down	0.0397	GO:0005515(protein binding);GO:0005634(nucleus);GO:0005730(nucleolus);GO:0005737(cytoplasm);GO:0005886(plasma membrane);GO:0031463(Cul3-RING ubiquitin ligase complex);GO:0042803(protein homodimerization activity)	NA
ENSBTAG00000002455	KLHL8	kelch-like family member 8 [Source:HGNC Symbol;Acc:18644]	19.3393	6.66926	1.53594	up	0.00035	GO:0005515(protein binding);GO:0016567(protein ubiquitination);GO:0031463(Cul3-RING ubiquitin ligase complex);GO:0042787(protein ubiquitination involved in ubiquitin-dependent protein catabolic process)	NA
ENSBTAG00000012029	KLRB1	killer cell lectin-like receptor subfamily B, member 1 [Source:HGNC Symbol;Acc:6373]	1.55924	6.00951	-1.9464	down	0.02225	GO:0030246(carbohydrate binding)	05144(Malaria)
ENSBTAG00000046980	KLRF2	killer cell lectin-like receptor subfamily F, member 2 [Source:HGNC Symbol;Acc:37646]	2.2331	0	inf	up	0.0267	GO:0005515(protein binding);GO:0005887(integral to plasma membrane);GO:0030246(carbohydrate binding);GO:0042803(protein homodimerization activity)	NA
ENSBTAG00000009773	KREMEN1	kringle containing transmembrane protein 1 [Source:HGNC Symbol;Acc:17550]	11.2582	0.880275	3.67687	up	5e-05	GO:0005515(protein binding);GO:0006952(defense response)	NA
ENSBTAG00000040279	KRT24	keratin, type I cytoskeletal 24 [Source:RefSeq peptide;Acc:NP_001192390]	2.93652	0.85657	1.77747	up	0.01255	GO:0005198(structural molecule activity);GO:0005737(cytoplasm);GO:0005882(intermediate filament);GO:0045111(intermediate filament cytoskeleton)	NA
ENSBTAG00000030542	KRT25	Bos taurus keratin 25 (KRT25), mRNA. [Source:RefSeq mRNA;Acc:NM_001075523]	6.80177	2.54939	1.41576	up	0.0238	GO:0005198(structural molecule activity);GO:0005515(protein binding);GO:0005737(cytoplasm);GO:0005882(intermediate filament);GO:0031069(hair follicle morphogenesis);GO:0045109(intermediate filament organization)	NA
ENSBTAG00000007904	KRT72	Bos taurus keratin 72 (KRT72), mRNA. [Source:RefSeq mRNA;Acc:NM_001075944]	24.295	2.72528	3.15619	up	5e-05	GO:0005198(structural molecule activity);GO:0005882(intermediate filament);GO:0045095(keratin filament)	NA
ENSBTAG00000003001	LAMTOR1	Bos taurus late endosomal/lysosomal adaptor, MAPK and MTOR activator 1 (LAMTOR1), mRNA. [Source:RefSeq mRNA;Acc:NM_001034769]	113.767	44.4034	1.35734	up	0.00115	GO:0001919(regulation of receptor recycling);GO:0005085(guanyl-nucleotide exchange factor activity);GO:0005515(protein binding);GO:0005764(lysosome);GO:0005765(lysosomal membrane);GO:0005768(endosome);GO:0005794(Golgi apparatus);GO:0005886(plasma membrane);GO:0007032(endosome organization);GO:0007040(lysosome organization);GO:0010872(regulation of cholesterol esterification);GO:0010874(regulation…	NA
ENSBTAG00000021953	LARGE	like-glycosyltransferase [Source:HGNC Symbol;Acc:6511]	1.48327	0.50285	1.56058	up	0.00735	GO:0005515(protein binding);GO:0016757(transferase activity, transferring glycosyl groups);GO:0046716(muscle cell cellular homeostasis)	NA
ENSBTAG00000003434	LASS4	Bos taurus ceramide synthase 4 (CERS4), mRNA. [Source:RefSeq mRNA;Acc:NM_001015520]	9.73103	23.4538	-1.26916	down	0.0021	GO:0003677(DNA binding);GO:0003700(sequence-specific DNA binding transcription factor activity);GO:0005634(nucleus);GO:0005783(endoplasmic reticulum);GO:0005789(endoplasmic reticulum membrane);GO:0006355(regulation of transcription, DNA-dependent);GO:0006629(lipid metabolic process);GO:0016020(membrane);GO:0016021(integral to membrane);GO:0030148(sphingolipid biosynthetic process);GO:0031965(nucl…	NA
ENSBTAG00000014149	LCN2	lipocalin 2 [Source:HGNC Symbol;Acc:6526]	403.41	25.2384	3.99855	up	5e-05	GO:0005215(transporter activity);GO:0005506(iron ion binding);GO:0005515(protein binding);GO:0005576(extracellular region);GO:0005737(cytoplasm);GO:0006810(transport);GO:0009615(response to virus);GO:0015891(siderophore transport);GO:0036094(small molecule binding);GO:0042981(regulation of apoptotic process);GO:0045087(innate immune response);GO:0097192(extrinsic apoptotic signaling pathway in ab…	NA
ENSBTAG00000008683	LDHA	Bos taurus lactate dehydrogenase A (LDHA), mRNA. [Source:RefSeq mRNA;Acc:NM_174099]	176.074	86.1736	1.03087	up	0.0123	GO:0003824(catalytic activity);GO:0003824(catalytic activity);GO:0004459(L-lactate dehydrogenase activity);GO:0004459(L-lactate dehydrogenase activity);GO:0005515(protein binding);GO:0005737(cytoplasm);GO:0005737(cytoplasm);GO:0005739(mitochondrion);GO:0005829(cytosol);GO:0005929(cilium);GO:0005975(carbohydrate metabolic process);GO:0005975(carbohydrate metabolic process);GO:0006096(glycolysis);G…	00010(Glycolysis / Gluconeogenesis);00270(Cysteine and methionine metabolism);00620(Pyruvate metabolism);00640(Propanoate metabolism);01100(Metabolic pathways)
ENSBTAG00000019603	LDHB	Bos taurus lactate dehydrogenase B (LDHB), mRNA. [Source:RefSeq mRNA;Acc:NM_174100]	352.713	174.875	1.01217	up	0.01665	GO:0003824(catalytic activity);GO:0004459(L-lactate dehydrogenase activity);GO:0005737(cytoplasm);GO:0005739(mitochondrion);GO:0005829(cytosol);GO:0005975(carbohydrate metabolic process);GO:0006096(glycolysis);GO:0016491(oxidoreductase activity);GO:0016616(oxidoreductase activity, acting on the CH-OH group of donors, NAD or NADP as acceptor);GO:0044262(cellular carbohydrate metabolic process);GO:…	00010(Glycolysis / Gluconeogenesis);00270(Cysteine and methionine metabolism);00620(Pyruvate metabolism);00640(Propanoate metabolism);01100(Metabolic pathways)
ENSBTAG00000012289	LDLR	Bos taurus aldo-keto reductase family 7, member A2 (aflatoxin aldehyde reductase) (AKR7A2), mRNA. [Source:RefSeq mRNA;Acc:NM_001101949]	150.746	63.9934	1.23613	up	0.009	GO:0005739(mitochondrion);GO:0019119(phenanthrene-9,10-epoxide hydrolase activity);GO:0044597(daunorubicin metabolic process);GO:0044598(doxorubicin metabolic process)	NA
ENSBTAG00000044158	LDLRAD3	low density lipoprotein receptor class A domain containing 3 [Source:HGNC Symbol;Acc:27046]	0.953883	2.05967	-1.11053	down	0.0398	GO:0001540(beta-amyloid binding);GO:0005515(protein binding);GO:0005886(plasma membrane);GO:0006898(receptor-mediated endocytosis);GO:0016020(membrane);GO:0070613(regulation of protein processing)	NA
ENSBTAG00000003598	LEPREL2	leprecan-like 2 [Source:HGNC Symbol;Acc:19318]	1.15903	0.456174	1.34526	up	0.03565	GO:0005506(iron ion binding);GO:0008285(negative regulation of cell proliferation);GO:0016491(oxidoreductase activity);GO:0016705(oxidoreductase activity, acting on paired donors, with incorporation or reduction of molecular oxygen);GO:0016706(oxidoreductase activity, acting on paired donors, with incorporation or reduction of molecular oxygen, 2-oxoglutarate as one donor, and incorporation of on…	NA
ENSBTAG00000002326	LGALS3	Bos taurus lectin, galactoside-binding, soluble, 3 (LGALS3), mRNA. [Source:RefSeq mRNA;Acc:NM_001102341]	125.077	43.1631	1.53495	up	0.0004	GO:0001501(skeletal system development);GO:0005515(protein binding);GO:0005578(proteinaceous extracellular matrix);GO:0005634(nucleus);GO:0005737(cytoplasm);GO:0005743(mitochondrial inner membrane);GO:0030198(extracellular matrix organization);GO:0030246(carbohydrate binding);GO:0031012(extracellular matrix)	NA
ENSBTAG00000001368	LGALS3BP	Bos taurus lectin, galactoside-binding, soluble, 3 binding protein (LGALS3BP), mRNA. [Source:RefSeq mRNA;Acc:NM_001046316]	205.883	55.3994	1.89388	up	0.0005	GO:0005044(scavenger receptor activity);GO:0005515(protein binding);GO:0005576(extracellular region);GO:0005578(proteinaceous extracellular matrix);GO:0007155(cell adhesion);GO:0016020(membrane);GO:0031012(extracellular matrix);GO:0070062(extracellular vesicular exosome)	NA
ENSBTAG00000006846	LGALS9	Bos taurus lectin, galactoside-binding, soluble, 9 (LGALS9), transcript variant 2, mRNA. [Source:RefSeq mRNA;Acc:NM_001015570]	239.947	112.232	1.09623	up	0.0268	GO:0030246(carbohydrate binding);GO:0030246(carbohydrate binding)	NA
ENSBTAG00000002606	LGR4	Bos taurus leucine-rich repeat containing G protein-coupled receptor 4 (LGR4), mRNA. [Source:RefSeq mRNA;Acc:NM_001205511]	0.797043	2.39032	-1.58447	down	0.00105	GO:0001649(osteoblast differentiation);GO:0001649(osteoblast differentiation);GO:0004871(signal transducer activity);GO:0004888(transmembrane signaling receptor activity);GO:0004888(transmembrane signaling receptor activity);GO:0004930(G-protein coupled receptor activity);GO:0005515(protein binding);GO:0005886(plasma membrane);GO:0005887(integral to plasma membrane);GO:0005887(integral to plasma …	NA
ENSBTAG00000004789	LGR6	leucine-rich repeat containing G protein-coupled receptor 6 [Source:HGNC Symbol;Acc:19719]	12.0088	3.82297	1.65133	up	5e-05	GO:0005515(protein binding);GO:0007186(G-protein coupled receptor signaling pathway);GO:0016021(integral to membrane);GO:0016500(protein-hormone receptor activity)	NA
ENSBTAG00000007424	LIF	Bos taurus leukemia inhibitory factor (cholinergic differentiation factor) (LIF), mRNA. [Source:RefSeq mRNA;Acc:NM_173931]	2.20028	4.50101	-1.03256	down	0.0277	GO:0001135(RNA polymerase II transcription factor recruiting transcription factor activity);GO:0001974(blood vessel remodeling);GO:0005102(receptor binding);GO:0005125(cytokine activity);GO:0005146(leukemia inhibitory factor receptor binding);GO:0005576(extracellular region);GO:0005615(extracellular space);GO:0005737(cytoplasm);GO:0006955(immune response);GO:0007566(embryo implantation);GO:000808…	04060(Cytokine-cytokine receptor interaction);04630(Jak-STAT signaling pathway)
ENSBTAG00000026944	LILRA4	Bos taurus leukocyte immunoglobulin-like receptor, subfamily A (with TM domain), member 4 (LILRA4), mRNA. [Source:RefSeq mRNA;Acc:NM_001102357]	10.8828	2.22431	2.29062	up	5e-05	GO:0005515(protein binding);GO:0005515(protein binding)	04380(Osteoclast differentiation);04380(Osteoclast differentiation)
ENSBTAG00000026097	LIMD1	Bos taurus LIM domains containing 1 (LIMD1), mRNA. [Source:RefSeq mRNA;Acc:NM_001193163]	18	36.9806	-1.03877	down	0.00765	GO:0000932(cytoplasmic mRNA processing body);GO:0001666(response to hypoxia);GO:0002076(osteoblast development);GO:0003714(transcription corepressor activity);GO:0005515(protein binding);GO:0005634(nucleus);GO:0005737(cytoplasm);GO:0005912(adherens junction);GO:0005925(focal adhesion);GO:0006351(transcription, DNA-templated);GO:0006355(regulation of transcription, DNA-dependent);GO:0007010(cytosk…	NA
ENSBTAG00000044083	LIMK1	LIM domain kinase 1 [Source:HGNC Symbol;Acc:6613]	32.1831	9.99242	1.6874	up	0.0013	GO:0004672(protein kinase activity);GO:0004713(protein tyrosine kinase activity);GO:0005515(protein binding);GO:0005524(ATP binding);GO:0005634(nucleus);GO:0005737(cytoplasm);GO:0005925(focal adhesion);GO:0006468(protein phosphorylation);GO:0008270(zinc ion binding);GO:0009103(lipopolysaccharide biosynthetic process);GO:0016020(membrane);GO:0016772(transferase activity, transferring phosphorus-co…	04360(Axon guidance);04666(Fc gamma R-mediated phagocytosis);04810(Regulation of actin cytoskeleton)
ENSBTAG00000010662	LIMK2	Bos taurus LIM domain kinase 2 (LIMK2), mRNA. [Source:RefSeq mRNA;Acc:NM_001038098]	40.7656	13.1769	1.62935	up	0.0001	GO:0004672(protein kinase activity);GO:0004713(protein tyrosine kinase activity);GO:0005515(protein binding);GO:0005515(protein binding);GO:0005524(ATP binding);GO:0005634(nucleus);GO:0005737(cytoplasm);GO:0005801(cis-Golgi network);GO:0006468(protein phosphorylation);GO:0007283(spermatogenesis);GO:0008270(zinc ion binding);GO:0008270(zinc ion binding);GO:0016301(kinase activity);GO:0016310(phosp…	04360(Axon guidance);04666(Fc gamma R-mediated phagocytosis);04810(Regulation of actin cytoskeleton)
ENSBTAG00000038321	LIPE	Bos taurus lipase, hormone-sensitive (LIPE), mRNA. [Source:RefSeq mRNA;Acc:NM_001080220]	12.1528	5.38152	1.1752	up	0.0036	GO:0004806(triglyceride lipase activity);GO:0005515(protein binding);GO:0005811(lipid particle);GO:0005829(cytosol);GO:0008152(metabolic process);GO:0008203(cholesterol metabolic process);GO:0016042(lipid catabolic process);GO:0016298(lipase activity);GO:0016787(hydrolase activity);GO:0019433(triglyceride catabolic process);GO:0019901(protein kinase binding);GO:0042758(long-chain fatty acid catab…	04910(Insulin signaling pathway)
ENSBTAG00000005622	LITAF	Bos taurus lipopolysaccharide-induced TNF factor (LITAF), mRNA. [Source:RefSeq mRNA;Acc:NM_001046252]	82.1989	39.5174	1.05663	up	0.0078	GO:0001817(regulation of cytokine production);GO:0004871(signal transducer activity);GO:0005515(protein binding);GO:0005765(lysosomal membrane);GO:0005794(Golgi apparatus);GO:0005886(plasma membrane);GO:0007165(signal transduction);GO:0032496(response to lipopolysaccharide);GO:0042347(negative regulation of NF-kappaB import into nucleus);GO:0043123(positive regulation of I-kappaB kinase/NF-kappaB…	NA
ENSBTAG00000017574	LMNA	lamin A/C [Source:HGNC Symbol;Acc:6636]	25.6806	9.8989	1.37534	up	0.00405	GO:0005198(structural molecule activity);GO:0005515(protein binding);GO:0005634(nucleus);GO:0005635(nuclear envelope);GO:0005638(lamin filament);GO:0005737(cytoplasm);GO:0005882(intermediate filament);GO:0006997(nucleus organization);GO:0006998(nuclear envelope organization);GO:0007517(muscle organ development);GO:0030334(regulation of cell migration);GO:0030951(establishment or maintenance of mi…	05410(Hypertrophic cardiomyopathy (HCM));05412(Arrhythmogenic right ventricular cardiomyopathy (ARVC));05414(Dilated cardiomyopathy)
ENSBTAG00000046172	LOC100299281	Quinone oxidoreductase-like protein 2 [Source:UniProtKB/Swiss-Prot;Acc:A6QQF5]	65.7978	14.8507	2.14751	up	0.0001	GO:0005739(mitochondrion);GO:0008270(zinc ion binding);GO:0016491(oxidoreductase activity);GO:0016747(transferase activity, transferring acyl groups other than amino-acyl groups);GO:0055114(oxidation-reduction process)	NA
ENSBTAG00000030735	LOC102277731	Cytochrome c oxidase subunit 7B, mitochondrial [Source:UniProtKB/Swiss-Prot;Acc:P13183]	11.0314	4.47657	1.30115	up	0.0315	GO:0004129(cytochrome-c oxidase activity);GO:0005739(mitochondrion);GO:0005743(mitochondrial inner membrane);GO:0005746(mitochondrial respiratory chain);GO:0007417(central nervous system development);GO:0016020(membrane);GO:0016021(integral to membrane);GO:0045277(respiratory chain complex IV)	NA
ENSBTAG00000017328	LOC404103	Bos taurus spleen trypsin inhibitor (LOC404103), mRNA. [Source:RefSeq mRNA;Acc:NM_205786]	3371.63	978.159	1.78531	up	0.0317	GO:0004867(serine-type endopeptidase inhibitor activity)	NA
ENSBTAG00000004043	LOC407171	Bos taurus Fc gamma 2 receptor (LOC407171), mRNA. [Source:RefSeq mRNA;Acc:NM_001001138]	276.554	42.5261	2.70114	up	5e-05	GO:0005515(protein binding)	NA
ENSBTAG00000010155	LOC504773	Bos taurus regakine 1 (LOC504773), mRNA. [Source:RefSeq mRNA;Acc:NM_001034220]	6.25266	1.50822	2.05163	up	0.0018	GO:0005125(cytokine activity);GO:0005576(extracellular region);GO:0005615(extracellular space);GO:0006935(chemotaxis);GO:0006954(inflammatory response);GO:0006955(immune response);GO:0008009(chemokine activity);GO:0008201(heparin binding)	NA
ENSBTAG00000015061	LOC504861	Uncharacterized protein [Source:UniProtKB/TrEMBL;Acc:E1BCX7]	22.0843	8.9661	1.30047	up	0.00435	GO:0003333(amino acid transmembrane transport);GO:0006810(transport);GO:0006865(amino acid transport);GO:0015171(amino acid transmembrane transporter activity);GO:0016020(membrane);GO:0016021(integral to membrane);GO:0055085(transmembrane transport)	NA
ENSBTAG00000008911	LOC510362	Uncharacterized protein [Source:UniProtKB/TrEMBL;Acc:G3X6Q6]	0.833694	1.69846	-1.02664	down	0.0207	GO:0003676(nucleic acid binding);GO:0046872(metal ion binding)	NA
ENSBTAG00000031834	LOC514011	Bos taurus interferon-stimulated gene 12b-like (LOC514011), mRNA. [Source:RefSeq mRNA;Acc:NM_001100361]	11.6267	5.45086	1.09289	up	0.04105	GO:0016021(integral to membrane)	NA
ENSBTAG00000009171	LOC527385	Uncharacterized protein [Source:UniProtKB/TrEMBL;Acc:F1MHL7]	20.0529	4.22734	2.24599	up	0.0002	GO:0003333(amino acid transmembrane transport);GO:0003333(amino acid transmembrane transport);GO:0006810(transport);GO:0006810(transport);GO:0015171(amino acid transmembrane transporter activity);GO:0015171(amino acid transmembrane transporter activity);GO:0016020(membrane);GO:0016020(membrane);GO:0016021(integral to membrane);GO:0016021(integral to membrane);GO:0055085(transmembrane transport);G…	NA
ENSBTAG00000021359	LOC531747	Uncharacterized protein [Source:UniProtKB/TrEMBL;Acc:E1BL39]	8.48626	3.1783	1.41687	up	0.0264	GO:0009190(cyclic nucleotide biosynthetic process);GO:0016849(phosphorus-oxygen lyase activity);GO:0035556(intracellular signal transduction)	NA
ENSBTAG00000031717	LOC539875	histone cluster 1, H3a [Source:HGNC Symbol;Acc:4766]	3.22213	0.638741	2.33471	up	0.0489	GO:0000786(nucleosome);GO:0003677(DNA binding);GO:0005515(protein binding);GO:0005515(protein binding);GO:0005634(nucleus);GO:0005694(chromosome);GO:0006334(nucleosome assembly);GO:0046982(protein heterodimerization activity);GO:0060968(regulation of gene silencing)	NA
ENSBTAG00000006383	LOC613970	40S ribosomal protein S3a [Source:UniProtKB/TrEMBL;Acc:G3N262]	188.634	5.2604	5.16427	up	5e-05	GO:0003735(structural constituent of ribosome);GO:0005622(intracellular);GO:0005634(nucleus);GO:0005737(cytoplasm);GO:0005840(ribosome);GO:0006412(translation);GO:0022627(cytosolic small ribosomal subunit);GO:0030154(cell differentiation);GO:0030529(ribonucleoprotein complex)	NA
ENSBTAG00000006549	LOC616136	family with sequence similarity 26, member F [Source:HGNC Symbol;Acc:33391]	10.848	4.58242	1.24325	up	0.0263	NA	NA
ENSBTAG00000007075	LOC616942	Bos taurus major histocompatibility complex, class I, A-like (LOC616942), mRNA. [Source:RefSeq mRNA;Acc:NM_001206459]	9.86725	44.3755	-2.16904	down	5e-05	GO:0001916(positive regulation of T cell mediated cytotoxicity);GO:0002474(antigen processing and presentation of peptide antigen via MHC class I);GO:0005102(receptor binding);GO:0005515(protein binding);GO:0005886(plasma membrane);GO:0006955(immune response);GO:0016020(membrane);GO:0019882(antigen processing and presentation);GO:0042605(peptide antigen binding);GO:0042612(MHC class I protein com…	NA
ENSBTAG00000038698	LOC617079	Bos taurus ATP-binding cassette transporter C4-like (LOC617079), mRNA. [Source:RefSeq mRNA;Acc:NM_001098469]	3.20485	7.20803	-1.16935	down	0.03375	NA	NA
ENSBTAG00000019348	LOC618416	Uncharacterized protein [Source:UniProtKB/TrEMBL;Acc:E1BNM1]	58.5223	12.7174	2.20218	up	0.00045	GO:0005515(protein binding)	NA
ENSBTAG00000002615	LONRF3	LON peptidase N-terminal domain and ring finger 3 [Source:HGNC Symbol;Acc:21152]	5.83242	2.39563	1.28369	up	0.0072	GO:0004176(ATP-dependent peptidase activity);GO:0005515(protein binding);GO:0006508(proteolysis);GO:0008270(zinc ion binding);GO:0046872(metal ion binding)	NA
ENSBTAG00000004541	LPAR5	Bos taurus lysophosphatidic acid receptor 5 (LPAR5), mRNA. [Source:RefSeq mRNA;Acc:NM_001034304]	7.53958	2.16092	1.80284	up	0.00055	GO:0004871(signal transducer activity);GO:0004930(G-protein coupled receptor activity);GO:0005886(plasma membrane);GO:0007165(signal transduction);GO:0007186(G-protein coupled receptor signaling pathway);GO:0016020(membrane);GO:0016021(integral to membrane)	NA
ENSBTAG00000019272	LPCAT2	Bos taurus lysophosphatidylcholine acyltransferase 2 (LPCAT2), mRNA. [Source:RefSeq mRNA;Acc:NM_001205797]	22.0513	5.79011	1.9292	up	5e-05	GO:0005509(calcium ion binding);GO:0005783(endoplasmic reticulum);GO:0005795(Golgi stack);GO:0005811(lipid particle);GO:0006663(platelet activating factor biosynthetic process);GO:0008152(metabolic process);GO:0016746(transferase activity, transferring acyl groups);GO:0036151(phosphatidylcholine acyl-chain remodeling);GO:0046872(metal ion binding);GO:0047184(1-acylglycerophosphocholine O-acyltran…	00564(Glycerophospholipid metabolism);00565(Ether lipid metabolism);01100(Metabolic pathways)
[truncated: 668 more rows]

## Sheet: Table S5
Table S5 Summary of differentially methylated and expressed genes in the RRBS and RNA-seq sequencing.
RRBS											RNA-seq
[truncated: 49 more rows]

## Sheet: Table S6
Table S6 The primers used for BSP and qPCR.
[truncated: 31 more rows]
